# Supplementary material for: A genome-wide siRNA screen identifies a druggable host pathway essential for the Ebola virus life cycle
Source: Genome Med. 2018 Aug 7;10:58. doi: 10.1186/s13073-018-0570-1 (PMC6090742; doi:10.1186/s13073-018-0570-1)
Supplement: Supplementary file 2 — Uncorrected and seed-corrected logP values from RSA analysis, excel file format. (XLSX 1121 kb) [file 13073_2018_570_MOESM2_ESM.xlsx]

## Sheet: RSA
Uncorrected and seed-corrected logP values from RSA analysis
		logP down
Target Gene Symbol	Target Gene ID	uncorrected	seed-corrected
ZC3H13	23091	-5.04763	-6.32906
RBM15	64783	-4.39533	-5.55378
LOC727845	727845	-4.42382	-5.04662
WIBG	84305	-4.25701	-5.02829
ENY2	56943	-4.6767	-4.97415
LOC642677	642677	-3.98218	-4.69796
CRYBA2	1412	-4.484	-4.55434
RPP30	10556	-3.77982	-4.50743
LOC648934	648934	-4.33415	-4.33414
LOC645420	645420	-3.6208	-4.20853
FAM24B	196792	-3.29396	-4.11115
USP48	84196	-3.11573	-4.10726
FAM102A	399665	-3.48536	-4.08778
CNOT4	4850	-3.35104	-4.07932
RBMX	27316	-3.72159	-4.04774
MFAP5	8076	-3.01587	-4.03449
MAGEB18	286514	-3.37996	-4.03312
RAG1AP1	55974	-4.31496	-4.02125
CAD	790	-3.09804	-3.97319
LCA5	167691	-2.85422	-3.97234
SNX14	57231	-3.73211	-3.85703
C2orf60	129450	-3.29806	-3.82287
LOC442049	442049	-3.53255	-3.75055
TOE1	114034	-2.94115	-3.73338
NKD1	85407	-4.03313	-3.7321
C2orf29	55571	-2.66422	-3.71793
C10orf120	399814	-2.70113	-3.71514
C20orf82	140862	-3.18811	-3.6352
PSMD2	5708	-3.47647	-3.6324
ARL13A	392509	-2.87531	-3.60121
SIM2	6493	-2.90014	-3.59975
LOC652860	652860	-2.9541	-3.55602
IFNA7	3444	-4.27909	-3.53387
GOLGA8G	283768	-2.90208	-3.52983
TCEB3B	51224	-2.74519	-3.47016
AZGP1	563	-4.05201	-3.43505
PIBF1	10464	-2.5895	-3.42737
FAIM2	23017	-2.43302	-3.42441
FFAR2	2867	-3.14486	-3.41221
PTDSS2	81490	-2.85854	-3.40849
C1orf198	84886	-2.62198	-3.39231
LOC645733	645733	-2.93637	-3.37995
IMPDH2	3615	-3.53856	-3.37842
FLJ26850	400710	-3.03711	-3.3697
PELI1	57162	-2.74406	-3.34338
RNF214	257160	-2.53102	-3.33998
KIAA1276	27146	-2.87194	-3.3342
PSRC1	84722	-2.53811	-3.32514
ERBB2IP	55914	-2.17077	-3.30748
HTN1	3346	-2.37458	-3.30062
FLJ14712	221806	-3.55603	-3.29281
HYAL2	8692	-2.47934	-3.28378
CIAPIN1	57019	-2.37757	-3.2815
TMEM160	54958	-2.54882	-3.25602
CPXM2	119587	-3.33421	-3.25503
LOC644893	644893	-2.82981	-3.2373
TCEB2	6923	-2.13919	-3.23176
ERGIC1	57222	-3.05552	-3.22028
BAT5	7920	-3.08896	-3.21409
ANLN	54443	-3.74051	-3.19479
LOC643703	643703	-2.75462	-3.1881
LOC652637	652637	-2.51664	-3.17232
THSD1	55901	-2.80376	-3.15907
LOC650887	650887	-2.86216	-3.15814
OTOP1	133060	-2.55324	-3.1568
CENPK	64105	-2.89572	-3.13765
OR4A47	403253	-3.32496	-3.13474
LOC728183	728183	-2.70097	-3.13012
LOC375295	375295	-3.48909	-3.1038
FAM83D	81610	-2.66236	-3.07898
LOC645529	645529	-2.2154	-3.07542
SLC41A3	54946	-2.65493	-3.06968
JUNB	3726	-2.17943	-3.06883
SMEK2	57223	-4.16259	-3.06481
C6orf136	221545	-2.72164	-3.05551
LOC642277	642277	-2.38573	-3.048
LOC732445	732445	-2.5564	-3.03324
LOC730044	730044	-2.42652	-3.02688
FAM84A	151354	-2.32331	-3.02175
C21orf123	378832	-2.07228	-3.01603
CMC1	152100	-2.97257	-3.01205
TRIM75	391714	-2.83727	-3.00876
EXOC3	11336	-2.16978	-3.00589
LOC730132	730132	-2.79031	-2.99186
ARHGAP22	58504	-2.31925	-2.97355
CCDC146	57639	-2.58633	-2.97256
SGCD	6444	-2.18857	-2.96656
CHORDC1	26973	-2.37932	-2.96447
MTPN	136319	-2.23304	-2.95892
SUDS3	64426	-2.52839	-2.95408
MRPL3	11222	-2.43854	-2.95068
LOC731062	731062	-3.25313	-2.94623
CNRIP1	25927	-2.64802	-2.94508
C10orf128	170371	-2.57865	-2.93636
LOC731947	731947	-2.15434	-2.93102
KLHL28	54813	-1.97382	-2.92631
PRR19	284338	-2.40973	-2.92368
NMBR	4829	-2.84299	-2.91933
LOC731286	731286	-2.25647	-2.91702
EIF2AK2	5610	-3.97154	-2.90399
RTP4	64108	-2.51504	-2.90295
NDNL2	56160	-2.07208	-2.90182
LOC729702	729702	-2.53523	-2.88716
IDH1	3417	-1.49252	-2.88054
DPPA4	55211	-2.39681	-2.87431
LOC729405	729405	-3.22029	-2.87193
TRABD	80305	-2.81838	-2.86811
KRTAP8-1	337879	-2.85873	-2.86738
OR2T1	26696	-2.74009	-2.86684
ANKRD47	256949	-2.29349	-2.86345
MAT2A	4144	-2.29604	-2.85483
TMEM50A	23585	-2.17526	-2.85055
NDUFAF1	51103	-1.88878	-2.84916
DAPP1	27071	-2.46265	-2.84415
SIX2	10736	-2.59415	-2.84298
LRRC39	127495	-2.74737	-2.83419
BIVM	54841	-2.43159	-2.8292
LOC728948	728948	-1.96725	-2.82906
SEC61A2	55176	-2.38358	-2.82888
NXF1	10482	-2.56587	-2.82888
C20orf149	79144	-2.16027	-2.82167
C16orf72	29035	-2.24967	-2.81834
WTAP	9589	-2.50618	-2.81825
C18orf1	753	-2.81301	-2.81708
LOC653788	653788	-2.44647	-2.8037
LOC643623	643623	-2.61849	-2.80288
ZNF83	55769	-3.13013	-2.7903
C17orf58	284018	-2.32595	-2.79029
ULBP2	80328	-2.07945	-2.78824
AQP5	362	-1.01539	-2.78005
NIPA2	81614	-2.42088	-2.77807
CECR5	27440	-1.97359	-2.77756
NMNAT2	23057	-2.90467	-2.7731
ANP32C	23520	-1.43483	-2.76977
LOC645126	645126	-2.31781	-2.76618
RAC2	5880	-2.99187	-2.7546
ESD	2098	-1.82213	-2.74895
TAS2R43	259289	-2.64428	-2.74333
NXT1	29107	-2.69905	-2.74253
TGFB1	7040	-2.5215	-2.73873
KNDC1	85442	-2.57525	-2.73766
FOXD4L6	653404	-2.08258	-2.73463
KIAA1333	55632	-1.86836	-2.73381
S100P	6286	-2.20794	-2.73234
EPC2	26122	-3.20539	-2.72915
LOC644096	644096	-2.44257	-2.72162
LOC643281	643281	-1.83215	-2.72107
DENND4B	9909	-3.05557	-2.71395
TRIM15	89870	-2.45959	-2.71116
DAZAP1	26528	-1.87022	-2.7104
CCDC79	283847	-2.7852	-2.70911
LOC730677	730677	-3.26187	-2.70877
CKAP5	9793	-2.2741	-2.70774
COL11A1	1301	-2.46541	-2.70095
FBXL12	54850	-2.32559	-2.69953
CXorf22	170063	-1.86045	-2.69677
EIF3G	8666	-2.61733	-2.69241
C6orf156	441161	-2.88414	-2.69089
LOC730124	730124	-2.03921	-2.68535
KIAA1614	57710	-1.80413	-2.68503
LOC728756	728756	-2.23462	-2.68122
LHFPL1	340596	-1.86449	-2.67605
EPHB1	2047	-1.42494	-2.67536
IMMT	10989	-2.20472	-2.67168
LOC729637	729637	-2.81585	-2.6714
TMC5	79838	-2.54192	-2.66652
TRMT11	60487	-2.43367	-2.65427
LRRC31	79782	-2.21446	-2.65321
SCLY	51540	-3.47269	-2.64848
HIST1H2BA	255626	-2.34358	-2.64426
CCDC127	133957	-1.69194	-2.64275
OR2W5	441932	-2.22047	-2.64273
ENPP4	22875	-3.15554	-2.63939
PHB	5245	-2.57111	-2.6355
LOC642934	642934	-1.83665	-2.62992
NUDT21	11051	-2.23599	-2.62851
FLJ46321	389763	-1.93002	-2.62804
C1orf125	126859	-3.29283	-2.6269
RANBP10	57610	-2.42623	-2.62633
LOC348751	348751	-1.82797	-2.62346
MGC42105	167359	-2.48292	-2.62211
LOC729388	729388	-1.85167	-2.62045
AURKA	6790	-2.23119	-2.61848
SS18L2	51188	-2.29255	-2.61684
CCDC92	80212	-4.09886	-2.6113
COL6A1	1291	-2.3305	-2.61021
NEK4	6787	-2.28182	-2.6021
LOC646173	646173	-1.87107	-2.60179
LOC730238	730238	-2.17675	-2.59414
IGF2BP1	10642	-1.89946	-2.58735
LOC641766	641766	-1.75493	-2.58676
LOC652741	652741	-1.97483	-2.58632
FPGT	8790	-2.38051	-2.58632
CEP152	22995	-1.76331	-2.58193
C1orf54	79630	-2.3842	-2.58077
ANKRD58	347454	-1.82033	-2.58054
PSMG3	84262	-3.35097	-2.57965
C1orf21	81563	-2.52167	-2.57864
CENPF	1063	-1.76698	-2.57495
TNFRSF10D	8793	-2.17782	-2.57379
CCDC23	374969	-2.15332	-2.57109
LOC648830	648830	-2.48211	-2.56557
SYT15	83849	-3.01207	-2.56368
LOC645195	645195	-1.81997	-2.56166
PRG4	10216	-2.61764	-2.55965
RERG	85004	-1.54523	-2.55948
LOC728925	728925	-2.1204	-2.55638
IL3	3562	-2.80567	-2.55463
LOC643751	643751	-2.1393	-2.54921
ABRA	137735	-2.0647	-2.54708
TR2IT1	645840	-1.80892	-2.54445
LOC728571	728571	-2.23807	-2.54216
FH	2271	-1.3914	-2.53477
SCN4B	6330	-2.22291	-2.53252
LOC647500	647500	-1.91477	-2.52971
CREG2	200407	-1.71268	-2.52845
FAM133A	286499	-2.66895	-2.52838
DBNDD2	55861	-2.08492	-2.52165
PCDHA7	56141	-2.14745	-2.5191
LOC646049	646049	-2.27047	-2.51503
C10orf10	11067	-2.38848	-2.51175
OR6N2	81442	-2.0753	-2.50851
LOC440040	440040	-1.89446	-2.50778
LOC441018	441018	-2.69029	-2.5065
STON1	11037	-2.2486	-2.50208
SLC22A18AS	5003	-1.90936	-2.50048
SLC8A3	6547	-1.42229	-2.49949
NDFIP2	54602	-2.22779	-2.49575
PAGE1	8712	-2.69099	-2.4895
TRAPPC2	6399	-2.41702	-2.48525
MFAP3	4238	-1.81397	-2.48518
C6orf72	116254	-2.05667	-2.48335
RHOA	387	-2.61944	-2.48247
ANKRD60	140731	-1.65382	-2.48129
GSG2	83903	-1.68033	-2.47923
PRNT	149830	-2.34802	-2.47728
LOC158381	158381	-2.42264	-2.47708
LOC389203	389203	-1.67095	-2.47654
NHS	4810	-1.8899	-2.47586
KRT73	319101	-2.08684	-2.47577
NSMCE4A	54780	-1.73382	-2.47538
DPY19L2	283417	-1.83569	-2.47183
C8A	731	-2.02801	-2.4713
FHAD1	114827	-2.50159	-2.46608
DEFA4	1669	-1.70041	-2.46253
LOC646588	646588	-2.22107	-2.45957
DUSP15	128853	-1.73649	-2.45955
DFNA5	1687	-2.67453	-2.45822
HFM1	164045	-1.66084	-2.4565
LOC93432	93432	-1.74192	-2.45504
hCG_1660138	139542	-2.71118	-2.45383
LOC730135	730135	-2.11991	-2.45368
ERCC6L	54821	-2.01265	-2.45015
FAIM3	9214	-1.74222	-2.44843
ABI3	51225	-2.0154	-2.44816
LOC643988	643988	-2.17375	-2.44256
ZBTB16	7704	-3.15903	-2.43964
CASR	846	-1.98032	-2.43927
LOC652684	652684	-1.98734	-2.43703
UTS2D	257313	-1.93176	-2.43441
LOC653978	653978	-2.49086	-2.43439
C4orf41	60684	-1.63956	-2.4335
LOC732424	732424	-1.97774	-2.43158
FBRS	64319	-2.26	-2.4296
CNOT2	4848	-1.72805	-2.42648
GSTT1	2952	-2.80289	-2.42619
C6orf186	728464	-1.96307	-2.42288
LOC284577	284577	-2.14986	-2.42234
LOC646570	646570	-2.06356	-2.42087
ALOX15	246	-2.44799	-2.41956
HP	3240	-1.7773	-2.41809
LOC731664	731664	-1.81892	-2.41783
CD72	971	-2.24971	-2.41699
CLN8	2055	-2.21111	-2.41561
IL20RB	53833	-1.87451	-2.41516
DYSFIP1	116729	-2.18896	-2.4148
ATR	545	-2.00891	-2.41443
FBN3	84467	-1.59152	-2.41423
C17orf56	146705	-1.87454	-2.41154
FLJ40176	121951	-2.35706	-2.41042
C1orf58	148362	-1.95917	-2.40528
CXCL9	4283	-1.66801	-2.40499
SIGLEC8	27181	-2.99606	-2.4035
RSPH1	89765	-1.62037	-2.40172
FNDC5	252995	-1.96735	-2.40139
CALD1	800	-1.98928	-2.40021
LOC651400	651400	-2.55496	-2.39537
DHX58	79132	-2.82921	-2.3952
TBPL2	387332	-2.10618	-2.39398
CERKL	375298	-1.81729	-2.39083
LOC646030	646030	-2.18304	-2.39038
WWP1	11059	-2.1023	-2.39024
RHOB	388	-2.79067	-2.3896
AGAP1	116987	-2.56168	-2.38712
CD300C	10871	-1.62309	-2.38705
YIPF1	54432	-2.09578	-2.38641
FAM171B	165215	-2.00114	-2.38534
FBXO4	26272	-1.42914	-2.38289
RIMKLB	57494	-1.91595	-2.38049
VSTM2L	128434	-1.5099	-2.37816
LOC727745	727745	-2.81185	-2.37797
LOC729723	729723	-2.07056	-2.3757
TTMA	645369	-1.6392	-2.37367
TMEM120A	83862	-1.69667	-2.37342
WDR61	80349	-1.93102	-2.37096
CPSF6	11052	-1.68291	-2.37007
TFR2	7036	-1.65075	-2.36789
HIST1H2AJ	8331	-1.58349	-2.36437
NKX3-2	579	-1.55796	-2.36388
LOC643916	643916	-2.07768	-2.36341
LOC729186	729186	-1.83008	-2.35963
TTYH3	80727	-2.90662	-2.35929
MIA3	375056	-1.7637	-2.35772
LOC644691	644691	-2.05895	-2.35705
HMGN2	3151	-1.5121	-2.3569
SEPP1	6414	-1.70072	-2.35674
DENND1C	79958	-2.76619	-2.3525
RAB11FIP5	26056	-1.75465	-2.3522
LOC730141	730141	-2.28023	-2.35208
LOC729281	729281	-1.63165	-2.35049
MPI	4351	-1.61925	-2.34908
APOA5	116519	-2.041	-2.34801
ABHD14A	25864	-2.31366	-2.34356
TFF3	7033	-1.74752	-2.34172
CD163L1	283316	-1.55697	-2.34101
HAND2	9464	-1.62517	-2.34034
BRP44	25874	-1.61968	-2.33933
TTC7A	57217	-2.49576	-2.33916
C21orf51	54065	-1.7508	-2.337
STRBP	55342	-1.60331	-2.33602
CLEC1A	51267	-2.56369	-2.3348
SYDE2	84144	-2.30785	-2.33325
hCG_2025063	646981	-1.58709	-2.33168
HERPUD2	64224	-2.22571	-2.33003
LOC645839	645839	-1.96835	-2.32622
SFTPA2B	6436	-2.0432	-2.32199
BAT1	7919	-3.04262	-2.32148
SLN	6588	-2.37381	-2.32049
IL10RA	3587	-1.9062	-2.3178
SFRP1	6422	-2.21727	-2.31326
LOC339209	339209	-2.14192	-2.31136
ANAPC1	64682	-2.07218	-2.31017
ANXA3	306	-2.63551	-2.30954
DCLRE1A	9937	-2.00643	-2.30913
MANSC1	54682	-1.53038	-2.30887
C6orf154	221424	-1.6124	-2.30881
HAP1	9001	-2.10688	-2.30849
KIAA1524	57650	-1.9723	-2.30784
ASZ1	136991	-1.64537	-2.30752
LOC151174	151174	-2.79683	-2.3072
METT5D1	196074	-1.84327	-2.30686
LOC729653	729653	-1.90943	-2.30547
GOLT1A	127845	-1.55497	-2.30485
SCRN1	9805	-1.56577	-2.30403
GRAMD3	65983	-1.59022	-2.30332
CD207	50489	-1.59247	-2.30167
PGM2L1	283209	-2.32619	-2.29885
RBP1	5947	-2.73235	-2.29744
C14orf147	171546	-1.57672	-2.29638
OLFM3	118427	-2.25968	-2.29601
C13orf33	84935	-2.52374	-2.29569
IL4R	3566	-2.08736	-2.29348
LOC389230	389230	-1.54644	-2.291
C6orf170	221322	-2.1256	-2.29095
LOC645652	645652	-2.33136	-2.29007
KIAA0892	23383	-2.45947	-2.29
LOC729680	729680	-1.87819	-2.28955
HELB	92797	-1.77199	-2.28867
C13orf1	57213	-2.60211	-2.28567
MGEA5	10724	-2.01956	-2.28528
LOC642678	642678	-2.88287	-2.28497
PCBD2	84105	-1.90956	-2.28181
HSP90AB1	3326	-1.2904	-2.28158
LOC646754	646754	-2.8905	-2.28091
SELS	55829	-1.79087	-2.27935
SH3BP1	23616	-1.82711	-2.27799
CHMP2A	27243	-1.41187	-2.2766
ITGB1BP2	26548	-1.64559	-2.27522
MRPL40	64976	-2.12034	-2.27499
ACN9	57001	-2.32056	-2.27452
HDAC2	3066	-1.80344	-2.27407
OR5H2	79310	-1.91036	-2.27376
OR1L4	254973	-2.74334	-2.27045
MGC3032	65998	-2.6717	-2.26673
LOC730651	730651	-1.73939	-2.26465
LOC641835	641835	-1.9932	-2.26304
SH3BP2	6452	-1.64517	-2.26202
LOC730733	730733	-1.82144	-2.26179
IQCG	84223	-1.87887	-2.26179
TUB	7275	-2.26426	-2.25996
SLC45A4	57210	-1.64034	-2.25985
H2BFWT	158983	-1.86777	-2.25938
HEBP1	50865	-1.55989	-2.2586
HOXB9	3219	-1.83385	-2.25723
LOC729528	729528	-2.16488	-2.25576
RPESP	157869	-1.58972	-2.25473
LOC729904	729904	-2.45486	-2.25329
CMTM8	152189	-1.63116	-2.25155
RUSC2	9853	-2.51844	-2.24938
LOC647805	647805	-1.52681	-2.2468
GSN	2934	-1.44221	-2.24668
LOC731102	731102	-1.85585	-2.24624
C19orf18	147685	-1.85189	-2.24505
BCAR1	9564	-1.83795	-2.24154
BRWD3	254065	-2.2327	-2.24095
C16orf54	283897	-1.94943	-2.23971
FBXO48	554251	-1.90258	-2.23926
hCG_1790806	646630	-1.93616	-2.23806
OR10C1	442194	-2.37098	-2.23668
KIAA1033	23325	-2.65323	-2.23461
LOC732093	732093	-1.72896	-2.23422
H2AFV	94239	-2.97596	-2.23184
BSX1	390259	-2.77808	-2.23118
RABGAP1L	9910	-1.90753	-2.23054
CD99L2	83692	-1.79548	-2.22998
HOXD13	3239	-2.25577	-2.22778
GRINA	2907	-1.32658	-2.22441
LOC729398	729398	-2.39289	-2.22243
CITED1	4435	-1.62747	-2.22106
LOC731863	731863	-1.4507	-2.21986
TSPAN6	7105	-1.4771	-2.21957
KRTAP2-2	85296	-1.56049	-2.21856
UBR5	51366	-1.68877	-2.21774
SEC62	7095	-2.14766	-2.21444
LOC728111	728111	-1.98512	-2.21408
LOC729575	729575	-1.85574	-2.2135
FCHO2	115548	-2.75218	-2.21282
LOC730923	730923	-1.63214	-2.21194
LOC375133	375133	-1.97988	-2.21149
LOC730123	730123	-2.62698	-2.21117
KIAA1429	25962	-1.91652	-2.21019
LOC645321	645321	-2.71479	-2.20986
HUS1	3364	-1.72386	-2.20748
KRTAP4-1	85285	-2.74836	-2.20657
UGT3A2	167127	-1.49943	-2.20634
DFFA	1676	-2.08368	-2.2057
HSD17B3	3293	-2.39025	-2.2047
CCDC8	83987	-1.80878	-2.20151
WIF1	11197	-1.53417	-2.20133
CDC42EP3	10602	-1.49163	-2.20089
LOC642995	642995	-1.99715	-2.19833
COL4A5	1287	-1.4972	-2.19698
TCEAL8	90843	-1.52162	-2.1964
LOC729430	729430	-1.83904	-2.19528
LOC646513	646513	-2.64172	-2.19518
HIST1H1A	3024	-1.48407	-2.19443
C1orf127	148345	-1.76378	-2.19205
PUS7L	83448	-1.67233	-2.19166
GOLIM4	27333	-1.47723	-2.19069
FBLN1	2192	-1.99949	-2.18938
TXNDC9	10190	-2.35252	-2.18894
ASB5	140458	-1.9362	-2.18799
ESX1	80712	-1.63425	-2.18771
WDR21A	26094	-1.52947	-2.18715
CCDC144B	284047	-2.02155	-2.18702
C6orf114	85411	-1.57322	-2.18627
FRMD6	122786	-2.00923	-2.18586
C5orf42	65250	-1.71671	-2.18464
LOC729129	729129	-1.50817	-2.18304
SPIN2B	474343	-1.46983	-2.18103
SLC25A5	292	-1.32265	-2.18048
RRAS2	22800	-1.72941	-2.17976
DNAJC5B	85479	-1.64548	-2.17674
KIF24	347240	-2.52933	-2.175
PEX16	9409	-1.86048	-2.17374
C17orf60	284021	-2.32741	-2.17167
POU5F1	5460	-2.4262	-2.17076
C21orf33	8209	-1.62687	-2.16978
NTF3	4908	-1.57295	-2.16839
LOC343851	343851	-2.14485	-2.1678
LOC730792	730792	-2.01757	-2.16691
C7orf43	55262	-1.92932	-2.16486
TMEM158	25907	-2.57935	-2.16309
AGBL5	60509	-1.90299	-2.16246
ARRDC5	645432	-1.73336	-2.16235
LOC729000	729000	-1.85931	-2.16195
AADACL4	343066	-1.9168	-2.16055
PFDN6	10471	-2.38715	-2.1597
FAM149A	25854	-1.93256	-2.15939
LOC731146	731146	-2.08617	-2.15739
hCG_401283	728039	-1.42969	-2.15673
LOC644662	644662	-1.74239	-2.15617
LOC441268	441268	-1.45048	-2.15512
ANKRD45	339416	-1.48646	-2.15486
MRI1	84245	-1.68173	-2.15476
TBK1	29110	-2.10709	-2.15351
PRDM9	56979	-1.66141	-2.15349
OR52I2	143502	-2.41043	-2.15331
ZNF414	84330	-2.0519	-2.15271
LOC401898	401898	-1.49531	-2.1511
CXCL12	6387	-2.05527	-2.15057
EHBP1	23301	-1.72728	-2.15047
HMOX2	3163	-1.47381	-2.14977
FKBP1B	2281	-1.23679	-2.14909
LOC388381	388381	-1.62729	-2.14897
C21orf29	54084	-1.5222	-2.14817
CSTA	1475	-1.88887	-2.14764
KIAA0802	23255	-2.11431	-2.14606
LOC645946	645946	-1.61046	-2.14498
LOC729474	729474	-1.73618	-2.1423
DCUN1D1	54165	-1.70658	-2.14205
SYNGR1	9145	-1.4976	-2.14101
PSMD8	5714	-1.69759	-2.13949
LOC653884	653884	-2.39415	-2.13856
C2orf47	79568	-1.84072	-2.13772
FAM69A	388650	-1.70963	-2.13653
GDF10	2662	-2.18133	-2.13417
C2orf59	112597	-2.43705	-2.1338
LOC731561	731561	-1.9241	-2.13312
WDR34	89891	-1.53091	-2.13254
LOC730713	730713	-1.82152	-2.13213
CLDN23	137075	-1.77356	-2.13182
FAM21B	55747	-2.07702	-2.13079
MRPL49	740	-2.64995	-2.12921
PEBP4	157310	-1.95195	-2.12839
SUPT7L	9913	-2.03037	-2.12739
LPA	4018	-2.02588	-2.12304
OR8B4	283162	-1.56697	-2.12132
LOC730765	730765	-1.76995	-2.12092
MGC34829	284069	-2.00315	-2.12039
TBC1D16	125058	-1.51652	-2.1203
PDZD7	79955	-2.21915	-2.11968
GAS2L3	283431	-1.73477	-2.11776
LOC652499	652499	-1.68491	-2.11514
SERF2	10169	-1.53659	-2.11213
C3orf48	151649	-2.24763	-2.11143
LOC728965	728965	-1.43147	-2.11092
WDR19	57728	-2.30145	-2.10995
LOC653935	653935	-1.41807	-2.10908
C9orf6	54942	-1.46083	-2.10787
PADI4	23569	-2.16196	-2.10738
OR2H1	26716	-2.00755	-2.10711
NASP	4678	-2.01661	-2.10614
LOC391322	391322	-1.66846	-2.10502
SUSD1	64420	-1.41497	-2.10483
MESP1	55897	-1.86338	-2.10482
CNBD1	168975	-2.72959	-2.10462
WNT9A	7483	-1.51716	-2.10382
LOC641857	641857	-1.59193	-2.10381
NUPR1	26471	-1.55584	-2.10361
TMEM53	79639	-1.45283	-2.1023
TTLL3	26140	-1.67167	-2.10228
HDC	3067	-1.36019	-2.1018
TRIAP1	51499	-1.469	-2.09977
XYLT2	64132	-2.02166	-2.09976
CCDC124	115098	-1.97859	-2.09927
LOC392713	392713	-2.28375	-2.09803
HIST1H4F	8361	-2.74843	-2.09725
CKLF	51192	-1.43636	-2.09665
LOC729468	729468	-2.08348	-2.09635
STMN1	3925	-1.42615	-2.09577
ANXA13	312	-1.60538	-2.09475
LOC731724	731724	-1.53423	-2.09427
PP8961	650662	-1.36612	-2.09243
FBXO30	84085	-1.44007	-2.09228
C19orf2	8725	-1.69267	-2.09227
SLC22A6	9356	-2.06679	-2.09078
LOC644779	644779	-1.79243	-2.0898
NOV	4856	-1.41911	-2.08681
LOC728558	728558	-1.38294	-2.08633
THAP1	55145	-1.97396	-2.08491
C1orf124	83932	-2.19908	-2.08443
CENPH	64946	-1.40674	-2.08385
MORG1	84292	-1.91579	-2.08248
C1orf186	440712	-2.15269	-2.08244
MEX3B	84206	-1.34212	-2.08214
ATXN2L	11273	-1.93558	-2.08125
LOC647988	647988	-1.82047	-2.08007
C4orf18	51313	-1.95606	-2.07966
LOC731938	731938	-1.46262	-2.07916
MRPS35	60488	-1.8407	-2.07767
TG	7038	-2.48952	-2.07528
FOXR1	283150	-1.24701	-2.07502
ASCL1	429	-2.18598	-2.07471
PRY	9081	-2.25103	-2.07411
PXMP3	5828	-1.40598	-2.07355
LOC642521	642521	-1.38521	-2.07342
LOC645489	645489	-2.58052	-2.07291
DPF2	5977	-2.02107	-2.07233
TTLL12	23170	-1.90084	-2.07164
FLJ36644	400617	-2.21324	-2.07125
ESPNL	339768	-1.63596	-2.07055
LOC728067	728067	-1.9751	-2.06928
LOC646719	646719	-1.63003	-2.06839
GMFB	2764	-1.63254	-2.0682
RNASEH2B	79621	-1.53159	-2.06773
FLJ40504	284085	-1.52986	-2.06741
LOC342426	342426	-1.3095	-2.06692
LOC646821	646821	-1.73155	-2.06587
C10orf99	387695	-2.44155	-2.06338
GLTPD2	388323	-1.81282	-2.06314
KIAA1012	22878	-1.61598	-2.06299
ARS2	51593	-2.31615	-2.06201
LOC441119	441119	-1.36508	-2.06146
CCDC40	55036	-1.97585	-2.06124
OR2A25	392138	-2.15869	-2.05976
LOC729791	729791	-1.77194	-2.05894
CHD6	84181	-1.84793	-2.058
SYS1	90196	-1.70861	-2.05665
NBPF7	343505	-1.74903	-2.05438
PRAMEF2	65122	-1.6707	-2.0541
MRPL38	64978	-1.38286	-2.05357
LOC440900	440900	-2.17719	-2.05212
LOC728485	728485	-1.68781	-2.04987
SCN2B	6327	-1.44128	-2.04763
C15orf17	57184	-1.7949	-2.04541
CPVL	54504	-1.57075	-2.04458
LOC728966	728966	-2.38535	-2.04319
SCRN3	79634	-1.89196	-2.04314
RHBDD3	25807	-1.75524	-2.0415
LOC148003	148003	-2.98493	-2.04099
LOC136288	136288	-1.74077	-2.04082
NOTCH2	4853	-1.17492	-2.03996
FAM162A	26355	-1.46411	-2.0389
GPR109B	8843	-2.03015	-2.0388
LIPK	643414	-1.35826	-2.03872
CXorf41	139212	-1.42947	-2.03662
LOC730441	730441	-1.64989	-2.03661
VSTM2B	342865	-1.87956	-2.0365
VPS37B	79720	-1.7147	-2.03487
LOC646130	646130	-1.59436	-2.03444
TRAF2	7186	-1.93272	-2.03228
C1orf184	149281	-1.33717	-2.0322
GALNT9	50614	-1.39042	-2.03197
FBXO15	201456	-1.56995	-2.03081
POU5F2	134187	-1.87519	-2.03014
C1orf151	440574	-1.41515	-2.02865
VIT	5212	-1.37475	-2.0285
LOC729332	729332	-2.11863	-2.02827
CCDC68	80323	-2.1243	-2.028
C17orf87	388325	-1.33925	-2.02665
KRTAP9-5	85279	-1.52954	-2.02655
LOC731473	731473	-1.39603	-2.02512
MTDH	92140	-1.47545	-2.02458
USP31	57478	-0.952757	-2.02445
TPSD1	23430	-1.7457	-2.02375
LOC441868	441868	-1.36768	-2.02312
USP35	57558	-1.13912	-2.02198
LOC729848	729848	-1.60858	-2.02165
WBP1	23559	-1.58502	-2.02115
MAGED4B	81557	-1.85794	-2.02075
C19orf51	352909	-1.41399	-2.02023
LOC729069	729069	-1.59669	-2.01955
NAT9	26151	-1.4318	-2.01909
NBPF20	400818	-1.95735	-2.01746
NUB1	51667	-1.51917	-2.01724
LOC390940	390940	-1.70461	-2.01681
RGS20	8601	-2.79113	-2.01677
DEPDC1B	55789	-1.39381	-2.0159
C4BPB	725	-1.86573	-2.01544
TCP10L	140290	-2.07292	-2.01539
ITGBL1	9358	-2.53326	-2.01356
ANTXRL	195977	-1.60141	-2.01332
ZP3	7784	-0.791844	-2.01318
WDR6	11180	-2.06107	-2.0129
LOC730242	730242	-1.68422	-2.01252
LOC647509	647509	-1.58285	-2.01127
EID2B	126272	-1.24332	-2.01023
ANKHD1-EIF4EBP3	404734	-1.42087	-2.00978
PIM3	415116	-1.46739	-2.00725
PRIMA1	145270	-1.5658	-2.00718
FLJ23356	84197	-1.99514	-2.00575
hCG_1781062	653226	-1.45738	-2.00528
RTN4RL1	146760	-2.28957	-2.00515
PKHD1L1	93035	-1.43576	-2.00443
LOC647212	647212	-1.82046	-2.00406
HLA-DOB	3112	-1.35572	-2.0035
LOC729620	729620	-1.93788	-2.00314
GALK1	2584	-1.42689	-2.00192
ALG13	79868	-2.7691	-2.00181
ERVWE1	30816	-1.3921	-2.00135
PCOLCE2	26577	-1.47047	-2.00113
C20orf54	113278	-1.40511	-1.99976
LOC91431	91431	-1.76494	-1.99913
HIVEP1	3096	-1.5135	-1.9977
OFCC1	266553	-1.68225	-1.99742
RP11-114H20.1	401589	-1.57018	-1.99714
LOC283904	283904	-1.29959	-1.99668
CXorf15	55787	-1.31932	-1.99613
PRKDC	5591	-2.35936	-1.99528
NBEAL1	65065	-2.1311	-1.99516
MUC20	200958	-1.79487	-1.99445
CD9	928	-2.30955	-1.99319
C11orf79	54949	-1.59591	-1.99122
CGRRF1	10668	-1.36091	-1.99017
CCDC106	29903	-1.94486	-1.98732
SLC6A8	6535	-0.717134	-1.98592
C8orf49	606553	-2.0985	-1.98573
LOC390998	390998	-1.83848	-1.98466
C1orf150	148823	-2.50852	-1.98346
MTP18	51537	-2.05892	-1.98066
LOC646993	646993	-2.36165	-1.97963
UNQ9368	643036	-1.27441	-1.97947
FBXO9	26268	-1.33255	-1.97942
C13orf3	221150	-1.4385	-1.97836
LOC647470	647470	-1.30405	-1.9779
LOC652793	652793	-2.26674	-1.97773
C7orf31	136895	-2.13031	-1.97746
MIST	116449	-1.89929	-1.97644
LUM	4060	-1.36022	-1.97616
FNDC1	84624	-2.6805	-1.97607
LRRC28	123355	-1.75919	-1.97583
LUZP4	51213	-1.50907	-1.97543
RND2	8153	-1.39251	-1.97356
LOC643753	643753	-1.32368	-1.97292
LOC402279	402279	-1.62162	-1.9725
GUF1	60558	-2.21119	-1.97207
TRIM64	120146	-2.10042	-1.97177
FOXO1	2308	-1.68109	-1.97031
KBTBD11	9920	-1.72517	-1.9702
LYST	1130	-1.65794	-1.97011
C6orf111	25957	-1.82609	-1.96903
LOC150297	150297	-1.69025	-1.96848
LOC650689	650689	-1.5223	-1.96834
SLC38A11	151258	-1.53672	-1.9673
C9orf103	414328	-2.37312	-1.96649
LOC648629	648629	-1.51773	-1.96464
FGF5	2250	-1.32484	-1.96198
LOC284964	284964	-1.59097	-1.96091
RWDD3	25950	-2.37907	-1.96085
ELP4	26610	-1.95889	-1.96003
LOC647024	647024	-1.55717	-1.95734
RAB31	11031	-1.02789	-1.9573
SNF8	11267	-1.82519	-1.95667
ARF3	377	-1.86924	-1.95553
PEG10	23089	-2.62245	-1.95476
PAPD4	167153	-2.24211	-1.95455
HTN3	3347	-1.23583	-1.95413
PIGW	284098	-1.7999	-1.95373
LOC731400	731400	-1.84502	-1.95253
LOC645966	645966	-1.99124	-1.95194
GALNS	2588	-1.8663	-1.95016
MTIF3	219402	-1.65941	-1.94866
TBC1D15	64786	-1.78225	-1.94838
C6orf65	221336	-1.46229	-1.94824
PPP5C	5536	-2.03663	-1.94698
CCDC76	54482	-1.59685	-1.94677
PARS2	25973	-2.27801	-1.94661
ARHGEF15	22899	-1.96499	-1.94531
C4orf32	132720	-1.69561	-1.94485
MGC16121	84848	-1.46046	-1.9441
SFXN5	94097	-2.4053	-1.94309
GRN	2896	-0.628035	-1.94301
TCTE1	202500	-2.21584	-1.9399
TRIM52	84851	-1.17042	-1.9396
KRTAP13-4	284827	-1.93504	-1.93927
CASS4	57091	-1.84475	-1.93844
ZP1	22917	-1.64812	-1.93787
LOC727903	727903	-1.55916	-1.93776
RALGPS1	9649	-1.33491	-1.93679
GSDMB	55876	-1.24638	-1.93617
BNIPL	149428	-1.47987	-1.93614
KRTAP2-1	81872	-1.5018	-1.93442
SCAND3	114821	-1.35931	-1.93385
ULBP1	80329	-1.49621	-1.93271
MBTPS2	51360	-1.61645	-1.93234
FAM83C	128876	-3.31852	-1.93128
LOC643464	643464	-1.17571	-1.93123
ERO1L	30001	-1.58589	-1.931
LOC729172	729172	-2.796	-1.93081
C4orf8	8603	-1.51975	-1.93066
SFTPB	6439	-1.82936	-1.92979
HAO2	51179	-1.76562	-1.92917
RNF170	81790	-1.36601	-1.92853
NFKBID	84807	-2.41562	-1.92761
FAM117B	150864	-2.34589	-1.92692
OR10AG1	282770	-2.13382	-1.92592
RAB3GAP2	25782	-1.28986	-1.92509
C11orf54	28970	-1.55983	-1.92482
LXN	56925	-1.4003	-1.92468
ANO8	57719	-1.85904	-1.92424
ORC3L	23595	-1.43536	-1.92257
LOC729151	729151	-1.33885	-1.92183
NUDT15	55270	-1.43751	-1.92122
UMOD	7369	-1.66921	-1.92104
C6orf206	221421	-1.72201	-1.9209
BMF	90427	-1.57566	-1.9196
LPIN2	9663	-1.59513	-1.91924
TSPYL4	23270	-1.27273	-1.91879
NLRP1	22861	-1.50463	-1.91859
KIAA1026	23254	-1.75931	-1.91848
BTBD12	84464	-1.48285	-1.91759
GTDC1	79712	-1.31414	-1.91617
SCFD2	152579	-1.73146	-1.91613
CXCR4	7852	-1.75127	-1.91594
LSAMP	4045	-1.5818	-1.91496
LOC728420	728420	-1.81006	-1.9143
CCDC121	79635	-1.55322	-1.91335
CLDN6	9074	-1.49436	-1.91266
L3MBTL3	84456	-2.56055	-1.9121
ZNF217	7764	-1.46095	-1.91134
USP45	85015	-1.46584	-1.90941
EBAG9	9166	-1.74783	-1.90923
VPS25	84313	-1.49182	-1.90896
KBTBD3	143879	-1.315	-1.90894
HLA-DRA	3122	-1.76843	-1.90854
LOC652886	652886	-1.79508	-1.90834
IPO8	10526	-0.947116	-1.9078
LENEP	55891	-2.22668	-1.9067
SLC24A4	123041	-2.26305	-1.90619
RLBP1	6017	-1.42364	-1.90592
LRP12	29967	-1.60299	-1.90458
LOC440313	440313	-1.61575	-1.90376
LTV1	84946	-1.5822	-1.90237
CENPQ	55166	-1.44895	-1.90139
LOC650686	650686	-2.18587	-1.8998
MRPL50	54534	-1.77355	-1.89881
LOC645206	645206	-1.60062	-1.89822
LOC730669	730669	-1.49606	-1.89778
FLJ30375	440982	-1.95411	-1.89735
CRISPLD1	83690	-1.46873	-1.89664
LOC728667	728667	-1.63128	-1.89622
KSR2	283455	-1.34162	-1.89604
PGS1	9489	-1.30807	-1.89554
TTC17	55761	-1.34313	-1.89347
ARGLU1	55082	-1.81835	-1.89195
C12orf67	144360	-1.35509	-1.89123
LOC642242	642242	-1.27259	-1.89097
PRR16	51334	-1.39017	-1.89046
EXOSC8	11340	-2.04542	-1.8904
LOC439994	439994	-1.3506	-1.88977
CUL2	8453	-1.37754	-1.88917
SLC2A4	6517	-2.04765	-1.88885
IQSEC3	440073	-1.36795	-1.88879
CRAMP1L	57585	-1.55816	-1.88874
MED13	9969	-1.41747	-1.88801
FAM96A	84191	-1.29414	-1.88754
OR10H2	26538	-1.66429	-1.88743
TIMM17B	10245	-1.70056	-1.88731
CNTNAP4	85445	-1.80368	-1.88578
PLCD1	5333	-1.45787	-1.88515
LOC129870	129870	-1.53767	-1.88424
MARCO	8685	-1.62094	-1.88412
MGC119295	441273	-0.861337	-1.88393
C12orf49	79794	-1.15627	-1.88352
KCNQ3	3786	-2.08249	-1.88272
TRIM17	51127	-2.28125	-1.88161
LOC728927	728927	-1.29675	-1.88156
OTOS	150677	-2.29745	-1.8812
RQCD1	9125	-1.47851	-1.88103
TMEM138	51524	-2.21699	-1.88083
GLTSCR1	29998	-1.55646	-1.87994
C16orf53	79447	-2.09726	-1.87969
FAM127C	441518	-1.818	-1.87929
PEX7	5191	-1.25664	-1.8791
DTNA	1837	-3.43111	-1.87818
NLRP5	126206	-1.35446	-1.87781
C12orf60	144608	-1.91783	-1.8773
ANKRD26	22852	-1.43026	-1.87679
CLCA1	1179	-1.59748	-1.87667
LOC731855	731855	-2.51914	-1.87621
CNPY3	10695	-1.81405	-1.87526
ANGPT2	285	-1.40294	-1.87517
CT45-3	441519	-1.25999	-1.87459
FKBP5	2289	-0.99288	-1.87368
DEFA1	1667	-1.21331	-1.87348
HIP1	3092	-1.72752	-1.87306
CYR61	3491	-2.41697	-1.87281
CCDC135	84229	-1.65883	-1.87219
BTF3L4P	653189	-1.26439	-1.87196
LOC647869	647869	-2.0979	-1.87094
FAM65B	9750	-1.42794	-1.87071
TMCO5A	145942	-1.69039	-1.86989
MAGEA8	4107	-1.34302	-1.86976
MAGEC2	51438	-1.42109	-1.86951
FAM124B	79843	-1.50494	-1.86923
KLHDC8B	200942	-2.34607	-1.86666
ENOPH1	58478	-2.34821	-1.86579
LOC729085	729085	-1.91057	-1.86487
LOC730216	730216	-1.46757	-1.86483
TTC29	83894	-1.36773	-1.86445
TMEM132B	114795	-1.90388	-1.86411
LOC728692	728692	-1.43163	-1.86337
LOC730754	730754	-2.42847	-1.86327
OR4C13	283092	-2.23717	-1.86305
NUMA1	4926	-1.48999	-1.86276
RNF13	11342	-1.80848	-1.86201
LOC730233	730233	-1.64951	-1.86192
SH2D4A	63898	-1.65255	-1.86192
LOC255649	255649	-2.90296	-1.86173
RUNX1T1	862	-1.41095	-1.86108
LOC730228	730228	-2.20475	-1.85902
TXNDC17	84817	-1.57092	-1.85759
LOC392242	392242	-1.23454	-1.85702
MED25	81857	-0.91953	-1.85646
TEK	7010	-1.33662	-1.85615
SLC30A6	55676	-1.31374	-1.85581
CIAO1	9391	-1.55252	-1.85556
SFT2D1	113402	-1.48344	-1.85472
LSG1	55341	-1.06379	-1.8543
ENDOD1	23052	-3.09429	-1.85365
TPO	7173	-1.93962	-1.85188
TTC4	7268	-1.27254	-1.8516
OR10W1	81341	-1.11243	-1.85048
GALNT13	114805	-1.54109	-1.84905
TSPAN16	26526	-1.51802	-1.84843
C20orf11	54994	-1.18628	-1.84787
LOC440829	440829	-1.51904	-1.84765
LOC650157	650157	-1.55451	-1.84739
LAYN	143903	-1.50683	-1.84706
LOC389541	389541	-1.98577	-1.84681
LOC652048	652048	-1.39074	-1.84625
SLC16A14	151473	-2.15048	-1.84485
LOC729644	729644	-1.52337	-1.84417
LONRF2	164832	-1.45227	-1.84346
NCAPG	64151	-1.21718	-1.84288
CD1C	911	-1.39509	-1.84269
KRT39	390792	-1.07743	-1.84266
GATC	283459	-1.36183	-1.84217
NLRP8	126205	-1.29067	-1.84208
FSHB	2488	-1.8075	-1.84207
TET2	54790	-1.38738	-1.84069
RTN2	6253	-3.29686	-1.8403
PRR15	222171	-2.6965	-1.83931
SYNGR3	9143	-1.25993	-1.83901
LOC728676	728676	-2.12485	-1.83845
LOC283412	283412	-1.83725	-1.83794
C1orf101	257044	-1.24113	-1.83681
C21orf88	114041	-1.4359	-1.83657
PDAP1	11333	-1.43062	-1.83644
LYRM2	57226	-1.36831	-1.83589
FER1L5	90342	-2.5541	-1.83589
ANKRD39	51239	-1.23431	-1.83548
IRF1	3659	-1.70342	-1.8352
EIF4G2	1982	-1.27147	-1.83458
LOC729812	729812	-1.40701	-1.83433
LOC651123	651123	-2.32347	-1.83425
DEFB123	245936	-1.48507	-1.83343
LOC442147	442147	-1.32865	-1.83261
ABCA4	24	-1.66246	-1.83113
SDCBP2	27111	-1.51929	-1.83055
LOC645317	645317	-1.20127	-1.83031
WDR4	10785	-1.36883	-1.83014
LCE3C	353144	-1.35967	-1.82978
PLEKHN1	84069	-1.29436	-1.82973
MRTO4	51154	-1.59983	-1.82844
RASSF7	8045	-1.45099	-1.82728
IRF2BP2	359948	-1.42881	-1.8271
ADCY10	55811	-2.10996	-1.82576
LOC728479	728479	-1.76051	-1.82572
MGC46336	283933	-1.34545	-1.82535
PCDHGB1	56104	-1.22508	-1.82507
LOC730090	730090	-1.32037	-1.82498
DSN1	79980	-1.521	-1.82444
ARMETL1	441549	-1.40843	-1.82443
CDKN1A	1026	-1.2441	-1.82426
ACYP1	97	-1.22753	-1.82409
FLJ90086	389389	-1.20557	-1.8236
TGFBR2	7048	-0.851021	-1.8231
RANBP6	26953	-1.85048	-1.82178
LIX1L	128077	-1.23497	-1.82138
CAMKK2	10645	-1.87547	-1.82124
PEX3	8504	-1.37054	-1.82046
OR8S1	341568	-1.73748	-1.81945
LOC90379	90379	-1.75385	-1.81872
C20orf186	149954	-1.89282	-1.81823
SBNO1	55206	-1.21479	-1.81807
CORO1C	23603	-1.20419	-1.81726
CSF2	1437	-2.15618	-1.81653
LOC732248	732248	-1.26449	-1.8162
MPP7	143098	-1.20054	-1.81583
NCKAP1L	3071	-2.18029	-1.81531
PMS2L1	5379	-1.82578	-1.81522
DKFZp761P0423	157285	-1.16648	-1.81511
C1QC	714	-1.89352	-1.81458
GOSR1	9527	-2.0276	-1.8144
EXOC5	10640	-1.71829	-1.81422
FAM83A	84985	-1.68974	-1.81392
LOC728449	728449	-2.33917	-1.81263
KLRG2	346689	-1.19415	-1.81215
KLB	152831	-1.27088	-1.81166
ZNF735	728898	-1.42484	-1.81118
LOC646804	646804	-1.21005	-1.81021
KCNJ16	3773	-1.58529	-1.81013
LOC728510	728510	-1.40146	-1.81005
SYNC1	81493	-1.93444	-1.80876
SLC9A3	6550	-1.65703	-1.80748
C7orf27	221927	-1.94408	-1.80641
IL1B	3553	-1.35745	-1.80624
TMEM27	57393	-1.97025	-1.80538
LOC729870	729870	-1.28916	-1.80513
SNPH	9751	-2.28092	-1.80494
MDK	4192	-1.72019	-1.80377
NLRP13	126204	-1.54384	-1.80367
C1orf81	647215	-1.98347	-1.8024
IL26	55801	-1.70156	-1.80114
PTK7	5754	-2.06872	-1.80113
LOC644638	644638	-1.84138	-1.80024
ZNF2	7549	-1.36056	-1.79988
ORAI1	84876	-1.67074	-1.79912
OR5AR1	219493	-1.49807	-1.79863
LOC643475	643475	-1.30232	-1.79798
FLJ40296	122183	-1.5743	-1.79792
IDS	3423	-1.49869	-1.79738
VAX1	11023	-0.781238	-1.79658
RBM24	221662	-1.38453	-1.79613
ACSBG2	81616	-2.40827	-1.79606
KIAA1324L	222223	-2.11085	-1.79544
DNAJC10	54431	-2.34003	-1.79519
LOC644935	644935	-2.08981	-1.79489
KLHL1	57626	-1.56644	-1.79488
KRT20	54474	-1.73177	-1.79464
PLAU	5328	-1.75239	-1.79448
KIAA0841	23354	-1.33604	-1.79416
LOC402117	402117	-1.46888	-1.79353
INSIG2	51141	-1.84419	-1.79321
LOC731384	731384	-1.30303	-1.79313
ANKFN1	162282	-1.57497	-1.79281
FAM78B	149297	-1.47674	-1.79258
SERPINA11	256394	-1.44291	-1.79241
LOC728527	728527	-1.53698	-1.79209
LOC440104	440104	-1.41824	-1.79118
DMXL1	1657	-1.38548	-1.79098
DGKD	8527	-1.5579	-1.79066
PHF16	9767	-1.14818	-1.7897
EXOC4	60412	-1.18079	-1.78939
OTOL1	131149	-1.72479	-1.78923
NEBL	10529	-0.554421	-1.78877
RAB5A	5868	-1.62831	-1.78873
ZNF608	57507	-1.13696	-1.78859
LOC727942	727942	-2.07653	-1.78843
LOC729913	729913	-1.33147	-1.78791
DNAJC18	202052	-1.4505	-1.78756
NDUFS8	4728	-1.59049	-1.78751
UHRF1BP1L	23074	-2.21782	-1.78724
C19orf57	79173	-1.59425	-1.78701
LOC647016	647016	-1.1935	-1.78693
RPA3	6119	-1.48705	-1.78635
ARPC2	10109	-1.26391	-1.78534
TSPAN32	10077	-1.86484	-1.78507
CCDC7	221016	-1.44866	-1.78502
GPC6	10082	-1.46857	-1.78407
TXNRD3	114112	-1.56945	-1.78386
FAM80A	284716	-1.22243	-1.78352
NKAIN1	79570	-1.20111	-1.78344
SCAMP4	113178	-2.87618	-1.78289
PRC1	9055	-2.15906	-1.78265
MCM5	4174	-1.28267	-1.78265
ERMN	57471	-1.26396	-1.78249
SEMA3A	10371	-1.19028	-1.78162
KRT83	3889	-1.12421	-1.78147
LOC285346	285346	-1.39364	-1.78145
SHFM1	7979	-1.22895	-1.78139
ITPK1	3705	-1.37888	-1.78025
LARS	51520	-2.14861	-1.78012
NUDT19	390916	-1.36326	-1.77905
ZNF474	133923	-1.2354	-1.77898
ARMCX5	64860	-1.40976	-1.77847
FIBP	9158	-1.12889	-1.77795
C3orf63	23272	-1.86516	-1.77676
EPO	2056	-1.55362	-1.77666
ATXN7	6314	-1.44463	-1.77634
D4S234E	27065	-1.68327	-1.77516
UBD	10537	-1.77668	-1.77429
PNPLA4	8228	-1.17597	-1.77406
SLC10A7	84068	-1.91639	-1.7737
APOBEC2	10930	-1.27492	-1.77193
LOC641845	641845	-1.38108	-1.77093
NRBF2	29982	-1.57984	-1.77075
LOC729932	729932	-1.49689	-1.77046
ZFP92	139735	-1.22244	-1.77031
PI15	51050	-1.44142	-1.77006
LOC728068	728068	-1.71167	-1.76958
TMEM77	128338	-1.0578	-1.76879
NRTN	4902	-1.21056	-1.76873
LOC286411	286411	-1.96099	-1.76841
PABPC1L2B	645974	-1.43376	-1.76834
NPTX2	4885	-1.40003	-1.76819
ADPRH	141	-2.32623	-1.76725
FKRP	79147	-1.82845	-1.76711
VPS52	6293	-1.87938	-1.76702
ALOX12	239	-1.09587	-1.76647
CSN2	1447	-1.17577	-1.76623
CENPM	79019	-1.16102	-1.76569
LOC729520	729520	-1.68944	-1.7656
C6orf94	153918	-1.31506	-1.76475
OR8I2	120586	-1.17076	-1.76442
HISPPD1	23262	-1.45699	-1.76408
LOC728142	728142	-1.34522	-1.76397
LOC647174	647174	-1.53226	-1.76377
KCNG4	93107	-2.42033	-1.76358
PSAPL1	768239	-1.38926	-1.76341
SETDB1	9869	-1.55259	-1.76265
SPN	6693	-1.6258	-1.76262
CD276	80381	-1.87072	-1.76147
LOC196913	196913	-1.35788	-1.76032
TTC39B	158219	-1.38595	-1.7594
DHX29	54505	-1.21384	-1.75918
ACP6	51205	-1.46336	-1.759
CCDC97	90324	-2.79806	-1.7584
LOC644010	644010	-1.40287	-1.7583
C3orf49	132200	-2.22338	-1.75824
TCF19	6941	-1.32354	-1.75822
USP7	7874	-1.64113	-1.75804
ZCWPW1	55063	-1.74445	-1.75775
FXR1	8087	-1.34229	-1.75752
LOC645485	645485	-1.84907	-1.7569
UBE2D3	7323	-1.1195	-1.75613
CDGAP	57514	-1.62793	-1.75582
SCO2	9997	-1.34301	-1.75576
DIP2C	22982	-1.60079	-1.75504
TAOK1	57551	-1.35922	-1.75463
CYB5RL	606495	-1.13002	-1.75375
C4orf45	152940	-1.95017	-1.7535
FMO3	2328	-1.38947	-1.75342
KIAA0574	23359	-2.04521	-1.75296
C20orf94	128710	-2.32811	-1.75238
LOC731568	731568	-1.47809	-1.75126
WHSC1	7468	-2.04048	-1.75087
ADH6	130	-1.25286	-1.75079
RDH10	157506	-1.72099	-1.75061
C20orf24	55969	-1.75893	-1.75045
MOCS1	4337	-1.75691	-1.75014
PENK	5179	-2.05112	-1.75012
MOGAT2	80168	-1.16441	-1.7501
C1orf56	54964	-1.14891	-1.74964
SLC14A2	8170	-0.9495	-1.74941
FLJ20464	54944	-1.31313	-1.74902
KIAA0649	9858	-2.30548	-1.74902
FLJ37543	285668	-1.26609	-1.74802
FAM153C	653316	-1.28888	-1.74748
CYP2J2	1573	-1.35345	-1.74732
SYNE2	23224	-2.83968	-1.74679
C9orf125	84302	-1.23696	-1.74633
CORO2A	7464	-1.18498	-1.74587
LOC731297	731297	-1.32247	-1.74569
CDK2AP2	10263	-1.23374	-1.74525
SH3BGR	6450	-1.36257	-1.74502
LOC654342	654342	-1.30093	-1.74348
ZIC3	7547	-2.75658	-1.74238
CEP170	9859	-1.24186	-1.74226
PLAC9	219348	-1.2126	-1.74165
SDCCAG3	10807	-1.72835	-1.74128
PDCD4	27250	-2.15086	-1.74126
FHOD1	29109	-1.06669	-1.74094
MCM3	4172	-2.04988	-1.74019
KLHDC9	126823	-1.21612	-1.73989
LASS4	79603	-1.31982	-1.73981
CLEC6A	93978	-1.45339	-1.73963
ZNF818	390963	-1.21101	-1.7391
RBM14	10432	-2.11255	-1.73898
C1orf94	84970	-1.52603	-1.73897
MYEOV	26579	-1.33535	-1.73801
UHRF1BP1	54887	-1.12464	-1.73798
KIAA1797	54914	-1.18933	-1.7379
ADNP	23394	-1.14218	-1.73784
OR14C36	127066	-1.51272	-1.73736
PPHLN1	51535	-1.82444	-1.73692
NDRG4	65009	-1.17507	-1.73691
OR6Y1	391112	-1.50476	-1.73654
SSX5	6758	-2.05921	-1.73614
C7orf33	202865	-1.52889	-1.73599
WNT8B	7479	-1.33366	-1.73584
KIF15	56992	-1.748	-1.73515
TULP4	56995	-1.19351	-1.73476
LOXHD1	125336	-1.6722	-1.73476
ELFN1	392617	-1.60635	-1.7347
SCMH1	22955	-1.72691	-1.73431
LOC644974	644974	-1.17696	-1.7337
PNMT	5409	-1.36191	-1.7326
PCDHGA6	56109	-1.20535	-1.73234
FLJ36032	284485	-1.42376	-1.73153
FAM86B1	85002	-1.23654	-1.73142
LOC730091	730091	-1.52837	-1.73135
DCUN1D3	123879	-1.21112	-1.7312
YTHDC1	91746	-1.18029	-1.73089
CCDC149	91050	-1.79035	-1.73073
TM6SF1	53346	-1.49733	-1.73066
RAPGEFL1	51195	-1.34777	-1.73046
DEFB118	117285	-1.19254	-1.72998
CAMK4	814	-1.74681	-1.7294
ONECUT2	9480	-1.60458	-1.72937
RUNDC2A	84127	-1.22068	-1.72922
KLKB1	3818	-1.33432	-1.72912
GNA12	2768	-2.34708	-1.72896
ALKBH6	84964	-1.13956	-1.72877
IL22	50616	-1.15573	-1.72839
CCDC136	64753	-1.2594	-1.72816
CDC25C	995	-2.4251	-1.72799
SLC20A1	6574	-1.34387	-1.72727
RIN2	54453	-1.07632	-1.72703
LOC644135	644135	-1.92166	-1.72687
LOC652591	652591	-1.44878	-1.72627
LOC646449	646449	-1.06641	-1.72559
C11orf75	56935	-1.7153	-1.72528
MPO	4353	-1.49517	-1.72515
SFRS11	9295	-1.86803	-1.72495
NHSL1	57224	-1.32411	-1.7241
LRRC8E	80131	-1.92092	-1.72305
MRPS30	10884	-1.28678	-1.722
PWP1	11137	-1.10196	-1.72176
VGF	7425	-1.1267	-1.7212
IQCK	124152	-1.81074	-1.72098
VAT1L	57687	-1.51515	-1.72095
ZNF584	201514	-2.17977	-1.71991
LOC729210	729210	-1.30132	-1.71887
VPS37C	55048	-1.34539	-1.71857
SLC35B3	51000	-1.31839	-1.71783
C4orf39	152756	-1.41127	-1.71747
FANCF	2188	-1.47898	-1.71684
NDUFV1	4723	-1.30917	-1.7168
RNF165	494470	-1.27939	-1.71669
CBX8	57332	-1.68459	-1.71579
WAPAL	23063	-1.81524	-1.71576
LOC730034	730034	-1.48716	-1.71415
TNFSF14	8740	-1.20944	-1.71399
LPGAT1	9926	-1.95375	-1.7137
SEPN1	57190	-1.45481	-1.71305
SH2D3C	10044	-1.32912	-1.71268
FGB	2244	-1.81697	-1.71256
C22orf39	128977	-1.14532	-1.71242
MSH6	2956	-1.71888	-1.71165
HJURP	55355	-1.28081	-1.71063
PTHLH	5744	-1.26128	-1.7099
RSF1	51773	-1.54591	-1.70979
CLEC5A	23601	-1.28304	-1.70961
FBXL7	23194	-1.21381	-1.70959
LOC647031	647031	-1.43533	-1.70912
KIAA2022	340533	-1.14096	-1.70882
COMMD6	170622	-1.55788	-1.7086
CRTC3	64784	-1.17151	-1.70807
TKT	7086	-2.22524	-1.70758
CHEK2	11200	-1.74349	-1.70708
SMAP2	64744	-1.5137	-1.70661
IAPP	3375	-1.53564	-1.70657
ZNF609	23060	-1.38719	-1.70614
PDCL	5082	-1.66064	-1.70556
LYSMD3	116068	-1.12289	-1.70552
TMCC3	57458	-0.992269	-1.70521
C1orf216	127703	-1.73108	-1.70474
GIMAP2	26157	-1.47275	-1.70458
NRBP1	29959	-0.824462	-1.70456
C20orf96	140680	-1.51518	-1.70412
CCDC22	28952	-1.51257	-1.70355
C17orf77	146723	-1.43805	-1.70334
EFNA4	1945	-1.18815	-1.70308
CCDC28B	79140	-1.61916	-1.70255
KRT31	3881	-1.21326	-1.70167
UVRAG	7405	-2.21775	-1.70155
C6orf182	285753	-1.63843	-1.70145
C14orf93	60686	-1.31718	-1.70055
GPR113	165082	-1.42923	-1.69989
LOC642666	642666	-1.95429	-1.69967
ZNF496	84838	-1.0604	-1.69937
C14orf48	256369	-1.316	-1.69922
ZNF518B	85460	-1.81413	-1.69907
TAF3	83860	-1.42175	-1.69856
BBS5	129880	-1.07485	-1.69833
GYPA	2993	-1.13841	-1.69804
C4orf34	201895	-1.72411	-1.69757
BTF3L4	91408	-1.61438	-1.69722
YTHDF2	51441	-1.70089	-1.697
IGFBP6	3489	-1.10809	-1.69698
NOL9	79707	-1.30423	-1.69678
LOC730744	730744	-1.22274	-1.6967
LOC201725	201725	-1.36825	-1.69658
OMA1	115209	-1.31755	-1.69619
FLJ42289	388182	-1.60938	-1.6956
TMEM154	201799	-2.22454	-1.69466
CALML4	91860	-2.03446	-1.69462
LOC645434	645434	-1.65676	-1.69404
LOC731442	731442	-1.29706	-1.69363
GLI2	2736	-0.888325	-1.69281
DAB1	1600	-1.593	-1.69266
TAS2R5	54429	-2.00517	-1.69265
RBM4	5936	-2.16162	-1.69168
MBP	4155	-1.26226	-1.69128
FBXL15	79176	-1.55637	-1.69087
PNMA3	29944	-1.38834	-1.6907
CLK4	57396	-2.27422	-1.69013
TAF12	6883	-1.4191	-1.68973
NCOA7	135112	-1.69858	-1.68876
FADS1	3992	-1.37654	-1.68866
FNBP4	23360	-1.67553	-1.68837
OR5M10	390167	-1.30054	-1.68779
RICTOR	253260	-2.30808	-1.68778
LOC731414	731414	-1.69438	-1.68727
SIAH1	6477	-1.25655	-1.68699
OTUD6B	51633	-2.33498	-1.6869
FLJ33544	728283	-1.5501	-1.68683
ZGPAT	84619	-1.2983	-1.68638
ZBED3	84327	-1.20479	-1.68623
THOC5	8563	-2.45985	-1.68609
RFTN2	130132	-1.27933	-1.68586
LOC727775	727775	-1.13236	-1.68562
NUF2	83540	-1.03267	-1.68547
LOC732474	732474	-1.3485	-1.68501
SDCCAG8	10806	-1.24045	-1.68477
LRRC57	255252	-1.41051	-1.68418
ZNF462	58499	-1.2501	-1.68394
ZDHHC11	79844	-1.51579	-1.68298
PTTG2	10744	-1.2851	-1.68287
SLC6A9	6536	-0.988846	-1.68203
CCNO	10309	-1.65544	-1.68152
TTC24	164118	-1.28481	-1.68122
KANK4	163782	-1.36236	-1.68108
RNPEP	6051	-1.25703	-1.68074
MGC22014	200424	-1.08146	-1.68061
CCDC15	80071	-1.33582	-1.6806
IQGAP3	128239	-1.9514	-1.68046
TNF	7124	-1.57645	-1.68012
LOC728086	728086	-1.68382	-1.67958
ZBTB41	360023	-1.25766	-1.67925
ACTR1A	10121	-1.87739	-1.67863
AAAS	8086	-1.24593	-1.6779
FAM125B	89853	-2.01322	-1.67746
MMAB	326625	-1.36253	-1.67728
REG1B	5968	-1.14663	-1.6768
LOC126075	126075	-1.98294	-1.67666
LOC400856	400856	-1.14208	-1.67578
STBD1	8987	-1.21313	-1.67578
LOC729017	729017	-1.25425	-1.6754
DACH1	1602	-1.14882	-1.67353
OR8G5	219865	-1.36949	-1.67322
CCDC61	729440	-1.17284	-1.67287
WDR47	22911	-1.45375	-1.67277
B3GNT2	10678	-1.35434	-1.67259
RNF103	7844	-1.49353	-1.67251
MRPS14	63931	-1.10167	-1.67229
CLEC2L	154790	-1.05342	-1.67217
CHST4	10164	-1.6157	-1.67187
LOC651507	651507	-1.63853	-1.67166
LOC729570	729570	-1.56797	-1.67164
C1orf135	79000	-2.29537	-1.6712
LOC644191	644191	-1.19442	-1.67073
SKP2	6502	-1.26056	-1.67008
HLA-DPB1	3115	-1.78697	-1.66997
HSD11B1	3290	-1.28603	-1.6698
MTHFD2L	441024	-1.30221	-1.66975
GNRH1	2796	-1.12919	-1.66963
LOC730924	730924	-1.45562	-1.66939
PAPPA2	60676	-1.16031	-1.66903
GCNT1	2650	-2.01128	-1.66888
LOC728178	728178	-1.51644	-1.66795
ZSWIM6	57688	-1.59795	-1.66794
CTTNBP2	83992	-1.10138	-1.66769
LOC648852	648852	-1.36962	-1.66709
TRA2A	29896	-1.28791	-1.66703
UCRC	29796	-1.03559	-1.66694
C5orf15	56951	-1.34258	-1.66611
LOR	4014	-1.3437	-1.66592
KIAA0895L	653319	-1.49441	-1.66556
LOC644695	644695	-2.22247	-1.66531
SH3KBP1	30011	-1.83658	-1.66519
NR2C2AP	126382	-2.07994	-1.66486
PCNT	5116	-1.23442	-1.66483
INDO	3620	-1.19485	-1.66471
RTKN2	219790	-1.34319	-1.66462
SCGB3A2	117156	-1.51994	-1.66447
C8G	733	-1.65613	-1.6644
LOC729605	729605	-1.72622	-1.66427
CACNG7	59284	-1.74866	-1.66397
KIAA1009	22832	-1.81394	-1.66336
DEFB125	245938	-1.20211	-1.66249
STK25	10494	-1.71681	-1.66245
ZC3H8	84524	-1.74046	-1.66224
C21orf126	391269	-1.71553	-1.66219
ORC4L	5000	-1.57759	-1.66154
C8orf46	254778	-1.23289	-1.66123
KIAA0492	57238	-1.2281	-1.66094
TSPAN8	7103	-1.17393	-1.66058
NSMCE2	286053	-1.22748	-1.66044
MOSC1	64757	-1.12574	-1.65986
SLC25A6	293	-1.2539	-1.65972
LOC653698	653698	-1.33688	-1.65924
NSMCE1	197370	-2.26789	-1.65921
LOC644171	644171	-1.08592	-1.659
LOC652725	652725	-1.36561	-1.65893
CD200	4345	-1.2595	-1.65882
COPS7A	50813	-1.1277	-1.65871
MEN1	4221	-1.13555	-1.65865
GBP6	163351	-1.79261	-1.6582
C11orf44	283171	-1.37747	-1.65791
C2orf24	27013	-1.31597	-1.65713
LOC643517	643517	-1.01023	-1.65703
GYPC	2995	-1.05752	-1.65688
CEP57	9702	-1.17052	-1.65677
C6orf10	10665	-2.05054	-1.65648
GABBR2	9568	-1.90344	-1.65613
ZCCHC14	23174	-2.10466	-1.65611
METTL4	64863	-1.2959	-1.65522
FLJ41733	400870	-1.14042	-1.65438
LZTS1	11178	-1.28379	-1.65432
ZIC5	85416	-2.36481	-1.65343
MYO1E	4643	-1.11188	-1.65262
PALB2	79728	-1.85995	-1.6524
WIT1	51352	-1.37055	-1.65233
ILF3	3609	-1.34646	-1.65165
CCNJ	54619	-1.07	-1.65147
LRCH3	84859	-1.20244	-1.65116
BRI3	25798	-1.07302	-1.65102
PPARD	5467	-1.27092	-1.65076
LOC728799	728799	-1.33282	-1.65026
MTERF	7978	-2.55174	-1.64987
PJA1	64219	-1.09312	-1.64969
C1orf113	79729	-1.63339	-1.64956
SPTA1	6708	-1.25584	-1.64912
GLA	2717	-1.72097	-1.64899
MGC29891	126626	-1.04069	-1.6489
LOC400299	400299	-1.24975	-1.64811
KIAA0831	22863	-1.389	-1.64762
BICD2	23299	-1.64724	-1.64737
CORO2B	10391	-1.55828	-1.64723
LOC730236	730236	-1.23522	-1.64723
ZNF488	118738	-1.10912	-1.6465
UBE2L3	7332	-1.24158	-1.64635
LDOC1L	84247	-1.56916	-1.64547
SMCHD1	23347	-1.33431	-1.64505
LOC729288	729288	-1.08309	-1.64505
LOC729957	729957	-1.79366	-1.6446
C2orf77	129881	-1.50121	-1.64456
NUP107	57122	-0.99352	-1.64447
LOC730589	730589	-1.44198	-1.64404
FASTKD1	79675	-0.952194	-1.64317
PDCD2L	84306	-1.45957	-1.64285
CECR8	27437	-1.64119	-1.64264
TMEM183A	92703	-1.24212	-1.6425
RNF152	220441	-1.10387	-1.64243
KLHL30	377007	-1.21285	-1.64235
LOC387885	387885	-1.08712	-1.64207
LOC442609	442609	-1.27823	-1.64198
PHACTR3	116154	-1.54472	-1.64115
LOC388931	388931	-1.21195	-1.64111
ARL2BP	23568	-1.26804	-1.64094
LOC728804	728804	-1.29204	-1.64028
NPC2	10577	-1.22841	-1.64016
DCLK3	85443	-1.54677	-1.63973
MANBA	4126	-1.21076	-1.63966
KCNK2	3776	-1.33704	-1.63938
H2BFM	286436	-1.46044	-1.63938
TMED7	51014	-1.51407	-1.63909
HPS6	79803	-1.23286	-1.63888
LOC129293	129293	-2.11095	-1.63803
SIKE	80143	-1.26732	-1.63766
LY6D	8581	-1.0987	-1.63669
NRN1	51299	-1.55186	-1.63605
NWD1	284434	-1.89666	-1.63594
OR1L3	26735	-1.52959	-1.63549
UPF3A	65110	-1.19094	-1.63468
TMEM56	148534	-1.86735	-1.63443
EXDL1	161829	-2.08937	-1.63401
C12orf71	728858	-1.67255	-1.63365
RPL39L	116832	-1.12875	-1.63358
AHI1	54806	-1.1215	-1.63344
ADC	113451	-1.04768	-1.63338
KLF2	10365	-1.20228	-1.63325
FCHSD1	89848	-1.36366	-1.63288
FAM70B	348013	-1.19562	-1.63253
PYCARD	29108	-1.13321	-1.63154
IDI1	3422	-1.37171	-1.63133
C12orf39	80763	-1.22667	-1.63083
FAM76A	199870	-1.80767	-1.63056
OR6K2	81448	-2.18355	-1.63027
hCG_2000329	126037	-1.39803	-1.63011
GH1	2688	-2.26847	-1.62999
NKAPL	222698	-1.24656	-1.62969
SLC39A2	29986	-1.40334	-1.62912
IQCE	23288	-2.11044	-1.62869
LOC644093	644093	-1.01883	-1.62855
LOC400027	400027	-1.9607	-1.62852
LOC729018	729018	-1.2107	-1.6283
FASLG	356	-1.22414	-1.6277
DBI	1622	-1.44674	-1.62746
HTR2C	3358	-1.94458	-1.62713
MYLPF	29895	-1.25321	-1.62662
MAGOH	4116	-2.63927	-1.62606
COQ9	57017	-0.985032	-1.62578
ETAA1	54465	-1.4034	-1.62508
ATG7	10533	-1.40212	-1.62501
FAM154B	283726	-2.20152	-1.62495
PTTG1IP	754	-1.09195	-1.62445
SLC2A9	56606	-1.42472	-1.62444
STARD9	57519	-0.985522	-1.62438
FAM19A4	151647	-1.3869	-1.62417
C20orf74	57186	-1.41705	-1.62411
LOC728619	728619	-1.29002	-1.62382
IGBP1	3476	-1.65065	-1.62354
ENO2	2026	-1.56435	-1.62328
SHARPIN	81858	-1.29512	-1.62312
SNX12	29934	-1.18053	-1.62289
PGAM5	192111	-1.09582	-1.62249
LOC647074	647074	-1.29208	-1.62245
LMAN2L	81562	-1.31341	-1.62228
SPACA1	81833	-1.70909	-1.62193
C14orf106	55320	-2.19519	-1.62162
CNIH2	254263	-1.21765	-1.62079
GPR141	353345	-1.56653	-1.61997
GBAS	2631	-1.80538	-1.61923
PTAR1	375743	-1.22245	-1.61914
TBC1D2B	23102	-1.21295	-1.61865
DEFB1	1672	-1.02844	-1.61839
DNHD1	144132	-1.52428	-1.61832
ASGR2	433	-1.46274	-1.61823
WDR60	55112	-1.47019	-1.61754
H1FOO	132243	-1.64199	-1.6175
CCDC107	203260	-1.39848	-1.61713
DIRC1	116093	-1.56236	-1.61712
PDYN	5173	-1.59692	-1.61699
CSN3	1448	-1.51444	-1.61685
HIST1H1E	3008	-1.94429	-1.61671
GPR42	2866	-1.14911	-1.61668
KIF25	3834	-2.40033	-1.61586
MCM6	4175	-2.12305	-1.61504
LOC340113	340113	-1.15617	-1.61423
DSG3	1830	-1.0644	-1.61363
ADA	100	-2.2594	-1.61342
OR1A2	26189	-1.42526	-1.61323
STIM2	57620	-1.52104	-1.61307
TBC1D22B	55633	-1.88273	-1.61179
VANGL2	57216	-1.011	-1.6117
VAC14	55697	-2.17259	-1.6114
MGC39900	286527	-1.29744	-1.61101
ABCC1	4363	-1.02052	-1.61098
GCG	2641	-1.24225	-1.61018
FGFBP2	83888	-1.36877	-1.61015
EML1	2009	-1.22764	-1.60974
PQLC1	80148	-2.19712	-1.60955
LCLAT1	253558	-2.54922	-1.60937
TFAP2B	7021	-1.1597	-1.60935
SALL1	6299	-2.44609	-1.60932
PRKCA	5578	-1.07683	-1.60907
TRPM1	4308	-2.10713	-1.60904
MAP6D1	79929	-1.15456	-1.60872
ELAC2	60528	-1.11169	-1.60686
LOC644578	644578	-0.996103	-1.60669
INS	3630	-0.923569	-1.60655
MTRF1	9617	-1.13759	-1.60651
FYB	2533	-1.71808	-1.60396
LOC728192	728192	-2.11708	-1.60377
LOC730112	730112	-2.22735	-1.60338
POLI	11201	-1.43376	-1.60298
LOC145814	145814	-1.02831	-1.60296
PABPC1L	80336	-1.03992	-1.60228
HHIPL1	84439	-1.46231	-1.60196
SUSD4	55061	-1.13206	-1.60189
POU2AF1	5450	-1.22117	-1.6014
IDH3G	3421	-1.06375	-1.6009
ABCA7	10347	-1.05585	-1.60052
LOC732472	732472	-1.11414	-1.60038
PSENEN	55851	-1.20101	-1.60031
SLC22A10	387775	-1.3965	-1.5999
FLJ36777	730971	-1.61587	-1.59982
IGFBP2	3485	-1.98734	-1.59963
CREM	1390	-1.20355	-1.59903
C15orf59	388135	-1.11316	-1.59887
NIPBL	25836	-1.26843	-1.59832
PAK1IP1	55003	-1.10838	-1.5983
C1orf167	284498	-1.5404	-1.59825
LOC651281	651281	-1.10909	-1.59757
AFG3L2	10939	-1.20758	-1.59746
PFN2	5217	-1.55424	-1.59681
TMIGD2	126259	-1.63	-1.59666
PPFIA3	8541	-1.47135	-1.59654
C7orf55	154791	-1.91994	-1.59625
PDLIM4	8572	-2.18281	-1.59611
OSR1	130497	-0.865076	-1.5959
ESSPL	345062	-1.02346	-1.59557
HRCT1	646962	-0.945107	-1.59543
GOLGA1	2800	-2.38345	-1.59537
C15orf44	81556	-1.08921	-1.59517
MTERFD1	51001	-2.00813	-1.59476
B2M	567	-1.53092	-1.59434
LOC388885	388885	-1.08643	-1.59414
FAM178B	51252	-1.29549	-1.59373
C14orf94	54930	-1.41348	-1.59357
FGF17	8822	-2.01643	-1.59332
LRRC17	10234	-2.35788	-1.59284
MRPL46	26589	-1.49008	-1.59279
THRA	7067	-1.1211	-1.59189
RRH	10692	-1.62163	-1.59125
NCDN	23154	-1.00186	-1.59081
LOC727955	727955	-1.31799	-1.59047
RAX2	84839	-1.08005	-1.59026
CCDC90B	60492	-2.65601	-1.59005
PCDP1	200373	-1.71508	-1.5897
KIAA0240	23506	-1.02647	-1.58945
LOC730291	730291	-1.49898	-1.58916
PBXIP1	57326	-1.48524	-1.58894
CD209	30835	-1.46355	-1.58741
GALNT11	63917	-1.08807	-1.58715
PXMP4	11264	-1.5415	-1.58698
TAGLN3	29114	-0.949667	-1.58596
LOC731941	731941	-1.34087	-1.58588
EID1	23741	-1.15602	-1.58581
BNIP2	663	-1.09382	-1.58521
LOC729155	729155	-1.10087	-1.58487
DEFA5	1670	-1.83537	-1.58473
CUL7	9820	-1.51923	-1.5846
HSPA12A	259217	-1.56726	-1.58436
LOC730908	730908	-1.07737	-1.58419
RGS16	6004	-1.00053	-1.58392
UBE2D1	7321	-1.24192	-1.5836
SPATA18	132671	-1.14309	-1.58352
ZNF514	84874	-0.88245	-1.58325
ENSA	2029	-1.03706	-1.58311
IRGM	345611	-1.18338	-1.58297
C11orf1	64776	-1.07476	-1.58291
PAK4	10298	-1.11839	-1.58284
LOC728335	728335	-1.72547	-1.58257
LOC648405	648405	-1.32777	-1.58209
TOR1A	1861	-1.31396	-1.58209
PAQR5	54852	-0.557446	-1.58133
KRT71	112802	-1.19052	-1.58058
LOC728869	728869	-1.4439	-1.58026
SLURP1	57152	-1.23623	-1.57993
C6orf174	387104	-1.0979	-1.5795
DGKG	1608	-1.35954	-1.57936
AXIN2	8313	-1.12022	-1.57918
ILDR2	387597	-1.11213	-1.5791
SLC6A20	54716	-1.18489	-1.57908
LOC642098	642098	-1.09552	-1.57883
ECH1	1891	-1.09042	-1.5787
LOC646603	646603	-1.0489	-1.57851
SGSM3	27352	-1.15533	-1.57843
TOR2A	27433	-1.17557	-1.57833
C11orf2	738	-1.14399	-1.57758
ICAM1	3383	-0.814243	-1.57743
LOC648089	648089	-1.10063	-1.57709
RPSA	3921	-1.40793	-1.57683
SPATA1	64173	-1.89038	-1.57629
DHDDS	79947	-1.4647	-1.57609
KIF22	3835	-1.2688	-1.57567
DKFZp313A2432	258010	-1.47286	-1.57554
OR13C4	138804	-1.1843	-1.57534
CMTM2	146225	-1.33711	-1.57513
APOB48R	55911	-1.27655	-1.5751
USP6NL	9712	-1.3324	-1.575
R3HDML	140902	-2.56616	-1.57496
POLR1E	64425	-1.40344	-1.5746
CAMK2N2	94032	-1.12488	-1.57432
C20orf134	170487	-0.979218	-1.57417
LOC729424	729424	-1.38978	-1.57345
LOC645620	645620	-0.987238	-1.57338
GMPPA	29926	-1.02713	-1.57284
SSX2	6757	-1.46642	-1.57238
CENPO	79172	-1.03716	-1.57197
PSME4	23198	-1.00072	-1.57099
TMEM41B	440026	-1.36011	-1.57091
MNS1	55329	-1.11018	-1.56995
LOC728884	728884	-2.06821	-1.56944
RNF187	149603	-1.14272	-1.56887
PGLYRP2	114770	-1.17356	-1.5687
UIMC1	51720	-1.34234	-1.56848
LOC729503	729503	-1.17212	-1.56808
ABT1	29777	-1.37284	-1.56797
CKAP2	26586	-1.17933	-1.56768
TMEM126A	84233	-1.2128	-1.5676
LOC730115	730115	-1.07334	-1.56747
PCP2	126006	-1.0427	-1.56734
USP11	8237	-2.13655	-1.56724
LOC440917	440917	-2.10254	-1.56716
PLEKHJ1	55111	-0.753291	-1.5668
CRELD2	79174	-2.06068	-1.56651
TSPAN15	23555	-1.55067	-1.56613
SH3GL1	6455	-1.32087	-1.56586
LOC728868	728868	-1.78509	-1.56579
NIPSNAP3B	55335	-1.69808	-1.56558
C6orf120	387263	-1.28118	-1.56506
SNRK	54861	-1.30265	-1.56459
GPM6B	2824	-1.4545	-1.56419
ANKRD7	56311	-1.39838	-1.56414
IL21	59067	-1.93451	-1.56296
OR56A5	390084	-2.09977	-1.56289
NT5DC3	51559	-1.79046	-1.56245
RRP1B	23076	-1.9512	-1.56217
LZTR1	8216	-1.36281	-1.56217
KCMF1	56888	-1.12198	-1.56179
TEC	7006	-1.73693	-1.56145
LOC646405	646405	-2.05171	-1.56139
AUH	549	-0.941394	-1.56119
STRA6	64220	-1.95104	-1.56112
TMEM190	147744	-1.46194	-1.56052
KRTAP7-1	337878	-1.13528	-1.56047
EIF4A3	9775	-1.12312	-1.55972
CSRNP3	80034	-1.04571	-1.55945
ALS2CR4	65062	-1.05291	-1.55932
BECN1	8678	-1.71181	-1.5593
LOC729336	729336	-1.14936	-1.55858
RNF112	7732	-2.43779	-1.55787
RFT1	91869	-1.66891	-1.55734
P2RX7	5027	-1.45161	-1.55695
EMR4	326342	-0.779889	-1.55617
C9orf46	55848	-2.04376	-1.55613
MUC3B	57876	-1.15893	-1.55573
JAGN1	84522	-1.15699	-1.55502
FLJ40298	129852	-1.349	-1.55501
LOC729537	729537	-1.26126	-1.55487
LOC642662	642662	-1.13086	-1.55431
ARHGEF10L	55160	-1.03694	-1.55387
ACTR2	10097	-1.56356	-1.5538
RPL13	6137	-1.53904	-1.55361
TET1	80312	-1.66805	-1.55354
LOC727869	727869	-1.26115	-1.55294
IQCH	64799	-3.10381	-1.55293
SHROOM2	357	-1.34088	-1.55268
LOC643723	643723	-1.20567	-1.55241
PPBP	5473	-1.54896	-1.55229
C16orf35	8131	-1.16393	-1.5522
LOC646177	646177	-1.31289	-1.55216
VPS39	23339	-1.11055	-1.55208
PEX19	5824	-1.47065	-1.55203
FCRLB	127943	-1.10169	-1.55149
HIGD1A	25994	-1.15305	-1.55109
LOC440839	440839	-1.91378	-1.55087
LOC646031	646031	-1.27165	-1.55035
RNASE13	440163	-1.4421	-1.55009
LOC730098	730098	-1.169	-1.55009
LOC652417	652417	-1.03089	-1.54957
ZNF527	84503	-1.41551	-1.54939
LOC652516	652516	-1.52825	-1.54869
QPCT	25797	-1.12689	-1.54867
PHKB	5257	-1.29475	-1.54799
C20orf117	140710	-1.44658	-1.54792
DBC1	1620	-1.05079	-1.54765
LOC285697	285697	-1.56002	-1.5473
LOC730198	730198	-1.33408	-1.54726
BNIP1	662	-1.31965	-1.54673
LOC728433	728433	-1.94311	-1.5466
KRT18	3875	-0.992143	-1.54591
LOC731039	731039	-1.1159	-1.54554
GART	2618	-1.35478	-1.54534
LOC727972	727972	-1.74829	-1.54521
LNX1	84708	-1.47355	-1.54475
HDHD3	81932	-1.23582	-1.54469
CASKIN1	57524	-1.22928	-1.54452
C7orf36	57002	-1.20273	-1.54436
ALG12	79087	-1.70528	-1.54416
POU3F2	5454	-1.03018	-1.54383
HAMP	57817	-1.41857	-1.54344
CHCHD4	131474	-1.3468	-1.54329
LOC133789	133789	-2.17581	-1.54314
SGCB	6443	-1.08899	-1.54303
ASAP1	50807	-1.00677	-1.5429
TIFA	92610	-1.30336	-1.54278
CSN1S2A	286828	-0.987207	-1.54265
BHMT2	23743	-2.14686	-1.54245
GUCY2E	390226	-1.01798	-1.54214
RFC2	5982	-1.12141	-1.54176
SMR3B	10879	-1.06334	-1.54166
LOC643862	643862	-0.943522	-1.54099
PABPC1	26986	-1.04871	-1.54039
KIAA0427	9811	-1.18962	-1.54022
LOC731592	731592	-1.49242	-1.53997
LOC729621	729621	-1.03082	-1.53972
MUC5AC	4586	-1.31817	-1.53971
LOC652698	652698	-1.08861	-1.53934
LOC440956	440956	-1.13476	-1.53902
YIPF5	81555	-1.09731	-1.5389
OR10J1	26476	-1.21556	-1.53871
KRT6B	3854	-0.989265	-1.5387
ITGB6	3694	-1.24766	-1.53851
PCNA	5111	-1.46379	-1.53832
LOC649771	649771	-1.2	-1.53799
TMEM62	80021	-1.02916	-1.53779
KRTAP5-4	387267	-0.949942	-1.53768
VWCE	220001	-1.1332	-1.53766
LETM2	137994	-1.10735	-1.53759
TRAM1	23471	-1.81229	-1.53756
FLJ25076	134111	-1.66639	-1.53753
LOC729014	729014	-1.00097	-1.53743
PKDREJ	10343	-1.42899	-1.53698
LGALS12	85329	-1.23722	-1.53674
TNFSF12	8742	-1.53482	-1.53642
C14orf118	55668	-1.02716	-1.53628
LOC646482	646482	-0.960724	-1.5357
MED22	6837	-2.32544	-1.53562
LOC645676	645676	-1.5803	-1.5354
NDUFB5	4711	-1.34014	-1.53528
C8orf15	439940	-1.06461	-1.53515
MAPK8IP1	9479	-1.47118	-1.53502
GGT6	124975	-2.82013	-1.53439
LOXL3	84695	-1.37469	-1.5336
KRTAP4-6	81871	-1.14697	-1.53334
SCN2A	6326	-0.834103	-1.53292
MITD1	129531	-1.0521	-1.53262
FKBP15	23307	-1.31617	-1.53249
LOC651055	651055	-1.7076	-1.53225
CCDC150	284992	-1.08866	-1.53158
TMEM156	80008	-0.959231	-1.53149
CLIP4	79745	-1.40692	-1.53139
COG6	57511	-1.1901	-1.53124
AIF1L	83543	-1.19607	-1.53113
LOC387761	387761	-1.00984	-1.53028
LOC399881	399881	-1.9854	-1.53024
PLCB4	5332	-0.952673	-1.53015
SUV420H1	51111	-1.21699	-1.53002
DKK2	27123	-1.04894	-1.52995
PLSCR3	57048	-0.897068	-1.52963
GALNT12	79695	-1.81916	-1.52957
LOC728653	728653	-1.14881	-1.52956
CCDC110	256309	-1.79626	-1.52922
TTL	150465	-1.1994	-1.52911
C2orf30	27248	-1.37786	-1.52847
FGD5	152273	-1.44619	-1.52824
C3orf60	25915	-1.97575	-1.52813
PREX2	80243	-2.36171	-1.52772
LDLRAP1	26119	-1.09344	-1.52761
HIST1H4G	8369	-1.84364	-1.52716
UGDH	7358	-1.96282	-1.52691
CHURC1	91612	-1.75834	-1.52677
NOL11	25926	-1.04656	-1.52664
NARS2	79731	-1.58637	-1.52659
LOC646471	646471	-1.3443	-1.52625
DSCR4	10281	-1.0121	-1.52609
LOC728329	728329	-1.16569	-1.52579
HUS1B	135458	-1.48231	-1.5256
LOC652645	652645	-1.08241	-1.52559
LOC728417	728417	-1.21797	-1.52492
FLJ45803	399948	-1.55574	-1.52471
LOC149773	149773	-1.31877	-1.52426
LOC646569	646569	-1.06712	-1.52404
LOC728275	728275	-1.6652	-1.52361
WDR63	126820	-1.30079	-1.52346
OR8K5	219453	-1.53492	-1.52309
DPY19L3	147991	-0.96543	-1.52284
ProSAPiP1	9762	-1.07798	-1.52255
LOC730089	730089	-2.2989	-1.52229
PHKA2	5256	-1.05988	-1.52223
RUFY4	285180	-2.47188	-1.52222
LOC731425	731425	-1.73966	-1.52197
ALOXE3	59344	-1.26352	-1.52172
MYO1B	4430	-1.28155	-1.52164
C16orf59	80178	-1.01825	-1.52139
FAM135B	51059	-1.18208	-1.52098
LOC728748	728748	-1.10508	-1.52033
GTPBP8	29083	-1.85474	-1.51967
ATOX1	475	-1.30641	-1.51874
FBXL6	26233	-1.10049	-1.51837
TMEM135	65084	-1.02398	-1.51803
CENPI	2491	-1.29101	-1.518
LOC442461	442461	-2.0989	-1.51787
hCG_1657112	342900	-1.03631	-1.51706
GPR137	56834	-0.640254	-1.51701
PTGER2	5732	-1.10145	-1.51642
NXF3	56000	-1.22135	-1.51642
C10orf18	54906	-1.16087	-1.51513
PRKCQ	5588	-1.17885	-1.51487
TMEM85	51234	-1.01549	-1.51468
C1orf141	400757	-1.11689	-1.51449
MSL3L2	151507	-2.24133	-1.51416
FAM29A	54801	-1.62616	-1.51404
KIAA1370	56204	-1.36303	-1.51391
LOC653053	653053	-1.79924	-1.51365
MAGEB1	4112	-1.40819	-1.51346
INSM2	84684	-1.60671	-1.5132
SNAP91	9892	-1.36647	-1.51318
ZNF691	51058	-1.0223	-1.51269
TNFRSF10B	8795	-0.537704	-1.51232
CCDC27	148870	-1.11315	-1.51204
ELSPBP1	64100	-1.19362	-1.51195
LOC729204	729204	-1.10121	-1.51192
LOC729011	729011	-1.30912	-1.51159
C10orf72	196740	-1.13112	-1.51128
APOL1	8542	-1.87989	-1.51072
GALNT7	51809	-1.54661	-1.51064
ISCU	23479	-1.08199	-1.51031
WDR93	56964	-1.691	-1.50974
LOC439985	439985	-1.7696	-1.50873
AMELX	265	-2.04226	-1.50809
ZCCHC5	203430	-1.82535	-1.50755
HERC4	26091	-1.05479	-1.50742
LOC730597	730597	-2.2308	-1.50736
OSBPL7	114881	-2.11777	-1.50682
GJB4	127534	-1.28177	-1.50656
LOC729254	729254	-1.12573	-1.50619
FOXF1	2294	-1.00258	-1.50595
NHEJ1	79840	-1.21674	-1.50557
CCDC3	83643	-1.68626	-1.50534
LOC284215	284215	-1.12471	-1.50493
EEF2K	29904	-1.35744	-1.50468
TRAF7	84231	-1.06416	-1.50423
MRPS31	10240	-1.6474	-1.50412
IL17D	53342	-1.03266	-1.5041
APLP2	334	-0.96519	-1.50398
SMS	6611	-1.4243	-1.50391
MCOLN1	57192	-1.26339	-1.50304
C11orf83	790955	-1.63257	-1.50251
STRN	6801	-1.63767	-1.50242
THOC7	80145	-1.42324	-1.50219
SAMD12	401474	-1.17532	-1.50142
LOC729743	729743	-1.69246	-1.5013
CUEDC1	404093	-1.89981	-1.50117
ZNF346	23567	-1.38405	-1.50108
RNF25	64320	-0.938207	-1.5006
LOC440084	440084	-1.22825	-1.50048
RHEBL1	121268	-1.12827	-1.50047
THAP9	79725	-1.09473	-1.50041
DOPEY2	9980	-1.00135	-1.50034
FAM155B	27112	-1.02169	-1.50022
CD58	965	-1.7269	-1.49996
C11orf21	29125	-1.19657	-1.49963
SPATA9	83890	-2.17077	-1.49868
MTFMT	123263	-1.95483	-1.49824
ATG16L1	55054	-1.97574	-1.49806
VANGL1	81839	-1.12752	-1.49799
UNQ9391	203074	-1.48859	-1.49786
MPHOSPH6	10200	-1.52892	-1.49782
KRT23	25984	-1.40593	-1.49744
RALYL	138046	-1.47757	-1.49742
LOC641858	641858	-1.40695	-1.49723
OR2AK2	391191	-1.05115	-1.49697
PCSK1N	27344	-2.01558	-1.49697
PRAP1	118471	-0.994026	-1.49685
CLPTM1L	81037	-2.56083	-1.49672
C6orf185	221262	-1.96025	-1.4964
RUNX2	860	-1.01962	-1.49589
FBXO16	157574	-1.33537	-1.4957
MYEF2	50804	-1.50431	-1.49558
RIF1	55183	-1.67626	-1.4954
ITPRIPL1	150771	-1.53632	-1.49504
FAM48A	55578	-1.91431	-1.49497
CXorf40A	91966	-2.26229	-1.49482
STX4	6810	-0.936348	-1.4945
LOC442261	442261	-1.32288	-1.49435
GSDM1	284110	-1.00927	-1.4942
ZNF593	51042	-1.05166	-1.49408
PHYHIPL	84457	-1.25599	-1.49374
LILRA6	79168	-1.25495	-1.49312
PLCXD1	55344	-0.924653	-1.49288
RSL1D1	26156	-1.06917	-1.49247
PLK4	10733	-1.25787	-1.49222
LOC347549	347549	-1.14974	-1.49153
JAZF1	221895	-1.35877	-1.49129
OR1G1	8390	-1.33569	-1.49108
OR14K1	343170	-0.975444	-1.49084
EEPD1	80820	-1.35257	-1.49068
RP11-410N8.4	149950	-1.07876	-1.49007
FRG1	2483	-1.17668	-1.48988
GSDMC	56169	-1.81785	-1.48946
FAM59A	64762	-0.978934	-1.4894
DKFZP434B0335	25851	-1.35897	-1.48938
LRRC41	10489	-0.98039	-1.48929
C17orf80	55028	-1.13557	-1.48917
PPP1R14D	54866	-1.59901	-1.48886
DKFZp781N1041	387712	-1.2948	-1.48875
RPL10	6134	-1.3539	-1.48809
KIAA0226	9711	-1.85162	-1.48805
RGS21	431704	-1.94387	-1.48799
LOC727781	727781	-1.69716	-1.48749
PUS1	80324	-0.950668	-1.48692
ADCK2	90956	-1.32678	-1.4869
LOC729509	729509	-1.06224	-1.48679
IQSEC1	9922	-1.18518	-1.48644
KIAA0082	23070	-1.11538	-1.48642
NME7	29922	-1.07146	-1.48623
SURF2	6835	-1.10533	-1.48604
ARPC4	10093	-1.15778	-1.48591
OR1F1	4992	-1.108	-1.48583
LOC441872	441872	-1.77628	-1.48571
ACTR1B	10120	-1.87011	-1.48547
ALG10	84920	-1.66163	-1.48416
TAF4	6874	-1.30878	-1.48403
ALDH1B1	219	-1.16805	-1.48377
LOC728769	728769	-1.36589	-1.48346
PIK3R3	8503	-1.46981	-1.48333
RPL12P8	645161	-1.0098	-1.48321
B3GALT6	126792	-1.28106	-1.48314
LOC645874	645874	-1.36427	-1.4831
OR2T12	127064	-0.957195	-1.48298
BRDT	676	-1.33493	-1.48283
RXFP4	339403	-1.54731	-1.48223
C5orf21	83989	-0.958093	-1.48179
LOC440302	440302	-1.35522	-1.48164
CFHR3	10878	-1.18195	-1.48164
LOC730364	730364	-1.91827	-1.48139
LOC401431	401431	-1.21246	-1.4812
TMEM196	256130	-1.08611	-1.48104
LRRC40	55631	-1.06422	-1.48037
TCF23	150921	-1.06243	-1.48014
AP2A2	161	-1.01371	-1.47966
CHCHD10	400916	-1.82069	-1.47943
LOC642249	642249	-2.73875	-1.47926
NUP62CL	54830	-1.01461	-1.47913
ZCCHC2	54877	-1.48482	-1.47907
NSL1	25936	-1.03703	-1.47896
CTXN1	404217	-1.5928	-1.47867
LOC347475	347475	-1.00884	-1.47794
FLJ44124	641737	-0.987023	-1.47782
SNX3	8724	-0.972658	-1.47731
COX5A	9377	-1.31065	-1.47719
PLA2G15	23659	-1.32639	-1.47695
MYOZ1	58529	-1.09545	-1.47683
OR2G3	81469	-1.11381	-1.47682
BTC	685	-1.67947	-1.47675
MGC34821	283238	-1.17528	-1.4763
HIST2H3A	333932	-1.7466	-1.47625
BPY2	9083	-1.09853	-1.47575
ECHDC3	79746	-1.88733	-1.47571
C18orf34	374864	-1.18054	-1.47513
ZPLD1	131368	-1.0225	-1.47513
SPG11	80208	-1.21137	-1.47507
LARP2	55132	-1.41529	-1.47438
LOC649965	649965	-1.47249	-1.47413
TAS2R16	50833	-1.0102	-1.47395
C1orf31	388753	-0.901771	-1.4739
C1orf220	400798	-1.00592	-1.47338
CLK1	1195	-1.38216	-1.47337
[truncated: 19,569 more rows]
