# Supplementary material for: A genome-wide siRNA screen identifies a druggable host pathway essential for the Ebola virus life cycle
Source: Genome Med. 2018 Aug 7;10:58. doi: 10.1186/s13073-018-0570-1 (PMC6090742; doi:10.1186/s13073-018-0570-1)
Supplement: Supplementary file 3 — Genes selected for follow-up, excel file format. (XLSX 14 kb) [file 13073_2018_570_MOESM3_ESM.xlsx]

## Sheet: Sheet1
Genes selected for follow-up
Target Gene Symbol	Target Gene ID
AATF	26574
ACTR6	64431
ADA	100
ADAL	161823
AKAP6	9472
ANLN	54443
APOA5	116519
ARHGAP22	58504
ARID4B	51742
ARL13A	392509
ATP6V1G1	9550
ATR	545
AZGP1	563
BAT1	7919
BAT5	7920
BCAR1	9564
BEST3	144453
BRCC3	79184
BRD2	6046
BRD4	23476
BUB1B	701
C10orf120	399814
C11orf65	160140
C1orf125	126859
C1orf198	84886
C20orf82	140862
C21orf123	378832
C22orf25	128989
C2orf29	55571
C6orf136	221545
CAD	790
CALD1	800
CARD8	22900
CARHSP1	23589
CCDC92	80212
CDC25B	994
CENPK	64105
CETN2	1069
CHPF2	54480
CIAPIN1	57019
CMC1	152100
CNOT4	4850
COL11A1	1301
COL11A2	1302
COL14A1	7373
COL6A1	1291
COX4I2	84701
CPSF6	11052
CPXM2	119587
CRISPLD1	83690
CRYAA	1409
CRYBA2	1412
CSDC2	27254
CSE1L	1434
CTDSPL2	51496
CYP27B1	1594
DDB1	1642
DDX10	1662
DDX56	54606
DHX58	79132
DMRT2	10655
DPPA4	55211
DTNA	1837
EBNA1BP2	10969
EID3	493861
EIF2AK2	5610
EIF3L	51386
ENPP4	22875
ENY2	56943
EPC2	26122
ERBB2IP	55914
ERGIC1	57222
EXOC3	11336
EXOSC8	11340
EYA3	2140
FAIM2	23017
FAM102A	399665
FAM24B	196792
FAM83C	128876
FAM83D	81610
FAM84A	151354
FBLIM1	54751
FBXW7	55294
FCHO2	115548
FFAR2	2867
FLJ14712	221806
FLJ26850	400710
FLJ37953	129450
GCKR	2646
GLTSCR2	29997
GPR35	2859
HDC	3067
HOXD13	3239
HRAS	3265
HTN1	3346
HTR4	3360
HYAL2	8692
ICOS	29851
IFNA7	3444
IFT57	55081
IMMT	10989
IMPDH2	3615
INPP5E	56623
IQCH	64799
JUNB	3726
KIAA0476	9909
KIAA0830	23052
KIAA1033	23325
KIAA1164	54629
KIAA1276	27146
KPNB1	3837
KRBA2	124751
LCA5	167691
LOC338667	338667
LOC375295	375295
LOC388532	388532
LOC391714	391714
LOC442049	442049
LPIN3	64900
LRCH1	23143
LRRK1	79705
LSM2	57819
LSM4	25804
LSM5	23658
LSM6	11157
MAGEB18	286514
MAPK13	5603
MAT2A	4144
MC2R	4158
MCM3	4172
MCM6	4175
MDC1	9656
MEPCE	56257
METTL7A	25840
MFAP5	8076
MPEG1	219972
MRPL3	11222
MT1F	4494
NDNL2	56160
NKD1	85407
NMBR	4829
NPBWR2	2832
NUP160	23279
NXF1	10482
OR10AG1	282770
OR2T1	26696
OR4A47	403253
OR6N2	81442
ORC2L	4999
OTOP1	133060
OXNAD1	92106
PC	5091
PDK2	5164
PELI1	57162
PIBF1	10464
PKM2	5315
PKMYT1	9088
PMP2	5375
POLR2H	5437
POU5F1	5460
PPP5C	5536
PRC1	9055
PRPF3	9129
PRPF31	26121
PRSS23	11098
PSMB2	5690
PSMG3	84262
PSRC1	84722
PTDSS2	81490
RAB36	9609
RAD51	5888
RAG1AP1	55974
RANBP2	5903
RAP1B	5908
RBM13	84549
RBM14	10432
RBM15	64783
RBX1	9978
RECK	8434
RELA	5970
RFXDC2	64864
RHOA	387
RHOB	388
RNF214	257160
RPL39	6170
RPP30	10556
RTN2	6253
RTP4	64108
S100A12	6283
SCLY	51540
SCN2B	6327
SEMA6C	10500
SHE	126669
SIM2	6493
SLC22A11	55867
SLC41A3	54946
SLC4A11	83959
SMEK2	57223
SNRNP200	23020
SNRPG	6637
SNX14	57231
SUDS3	64426
SYT15	83849
SYT7	9066
TCEB2	6923
TCEB3B	51224
TEF	7008
TFB2M	64216
THSD1	55901
TMEM160	54958
TNS4	84951
TOE1	114034
TPP2	7174
TRAF2	7186
TRAPPC2	6399
TRMT11	60487
TTBK1	84630
TTLL4	9654
USP48	84196
VIT	5212
WDR33	55339
WDR61	80349
WIBG	84305
WNT9A	7483
WTAP	9589
XRN2	22803
ZBTB16	7704
ZC3H13	23091
ZC3HAV1	56829
ZNF24	7572
ZNF287	57336
ZNF45	7596
