# Supplementary material for: A genome-wide siRNA screen identifies a druggable host pathway essential for the Ebola virus life cycle
Source: Genome Med. 2018 Aug 7;10:58. doi: 10.1186/s13073-018-0570-1 (PMC6090742; doi:10.1186/s13073-018-0570-1)
Supplement: Supplementary file 5 — Results of secondary screen, excel file format. (XLSX 50 kb) [file 13073_2018_570_MOESM5_ESM.xlsx]

## Sheet: Tabelle1
Results of secondary screen
Reagent ID	Intended Target Gene ID	Intended Target Gene Symbol	ratio nluc/FF	log ratio nluc/FF
2603	26574	AATF	1.00105	0.000456399
2779	26574	AATF	0.927257	-0.0328001
2693	26574	AATF	0.493199	-0.306978
30137	64431	ACTR6	0.590249	-0.228964
30233	64431	ACTR6	0.327179	-0.485215
30326	64431	ACTR6	0.181589	-0.740911
119535	100	ADA	0.807512	-0.092851
119537	100	ADA	0.42767	-0.368892
119536	100	ADA	0.340938	-0.467325
120937	161823	ADAL	0.810414	-0.0912928
120938	161823	ADAL	0.72883	-0.137374
279454	161823	ADAL	0.441234	-0.355331
137534	9472	AKAP6	1.75527	0.244344
137535	9472	AKAP6	0.381951	-0.417993
137533	9472	AKAP6	0.195088	-0.70977
132620	54443	ANLN	1.88795	0.275991
132621	54443	ANLN	0.483701	-0.315423
132619	54443	ANLN	0.474752	-0.323534
35746	116519	APOA5	0.431947	-0.364569
35835	116519	APOA5	0.426451	-0.370131
35650	116519	APOA5	0.388646	-0.410446
147798	58504	ARHGAP22	0.817301	-0.0876178
29210	58504	ARHGAP22	0.716994	-0.144484
147799	58504	ARHGAP22	0.621512	-0.206551
44253	51742	ARID4B	1.14333	0.0581731
44436	51742	ARID4B	0.735776	-0.133255
44346	51742	ARID4B	0.704753	-0.151963
255256	392509	ARL13A	1.11262	0.0463451
255257	392509	ARL13A	0.652988	-0.185095
255255	392509	ARL13A	0.314858	-0.501885
117283	9550	ATP6V1G1	0.645321	-0.190224
117285	9550	ATP6V1G1	0.516613	-0.286835
117284	9550	ATP6V1G1	0.445083	-0.351559
82	545	ATR	0.775998	-0.110139
103302	545	ATR	0.431086	-0.365436
83	545	ATR	0.0339092	-1.46968
147094	563	AZGP1	2.56844	0.40967
147092	563	AZGP1	1.94954	0.289932
9650	563	AZGP1	0.456119	-0.340921
14923	7919	BAT1	0.65232	-0.185539
15110	7919	BAT1	0.181974	-0.739991
15019	7919	BAT1	0.179638	-0.745601
139863	7920	BAT5	1.06986	0.0293261
139862	7920	BAT5	0.80269	-0.0954519
139861	7920	BAT5	0.689836	-0.161254
21608	9564	BCAR1	0.996637	-0.00146297
21699	9564	BCAR1	0.996197	-0.00165468
21515	9564	BCAR1	0.539241	-0.268217
38768	144453	BEST3	0.487833	-0.311729
38858	144453	BEST3	0.181575	-0.740943
38677	144453	BEST3	0.163743	-0.785837
241825	79184	BRCC3	2.60231	0.415359
241826	79184	BRCC3	1.20209	0.0799378
241824	79184	BRCC3	0.502194	-0.299128
118266	6046	BRD2	0.748093	-0.126044
118267	6046	BRD2	0.383179	-0.416598
118268	6046	BRD2	0.232231	-0.634081
1694	23476	BRD4	1.79527	0.254129
1512	23476	BRD4	1.24086	0.0937219
1605	23476	BRD4	0.512821	-0.290034
90	701	BUB1B	1.80827	0.257264
89	701	BUB1B	1.47461	0.168678
88	701	BUB1B	0.645395	-0.190174
254822	399814	C10orf120	2.19426	0.341289
254821	399814	C10orf120	0.820401	-0.0859738
254823	399814	C10orf120	0.679664	-0.167705
124071	160140	C11orf65	0.232958	-0.632723
124070	160140	C11orf65	0.196562	-0.706502
124430	126859	C1orf125	0.887872	-0.0516496
124428	126859	C1orf125	0.877948	-0.0565314
124429	126859	C1orf125	0.704562	-0.152081
123720	84886	C1orf198	0.640826	-0.19326
123722	84886	C1orf198	0.564857	-0.248062
123721	84886	C1orf198	0.262807	-0.580363
264104	140862	C20orf82	0.828984	-0.081454
264105	140862	C20orf82	0.543951	-0.26444
264103	140862	C20orf82	0.225813	-0.646251
215999	378832	C21orf123	0.931421	-0.0308538
128661	378832	C21orf123	0.386117	-0.413281
215998	378832	C21orf123	0.257876	-0.588589
126205	128989	C22orf25	1.23446	0.0914753
39734	128989	C22orf25	1.17789	0.0711051
39829	128989	C22orf25	0.641488	-0.192812
131955	55571	C2orf29	0.973123	-0.0118324
131956	55571	C2orf29	0.955594	-0.0197264
131957	55571	C2orf29	0.463432	-0.334014
129302	221545	C6orf136	1.32363	0.121766
129303	221545	C6orf136	0.558403	-0.253052
129301	221545	C6orf136	0.476414	-0.322015
117890	790	CAD	0.86814	-0.0614101
117889	790	CAD	0.471134	-0.326855
117891	790	CAD	0.0289839	-1.53784
146812	800	CALD1	0.424107	-0.372525
146813	800	CALD1	0.346388	-0.460437
146811	800	CALD1	0.330277	-0.481122
5715	22900	CARD8	1.96451	0.293255
5620	22900	CARD8	1.12688	0.0518767
46236	22900	CARD8	0.674013	-0.171332
21113	23589	CARHSP1	0.821902	-0.0851799
21197	23589	CARHSP1	0.680366	-0.167257
21024	23589	CARHSP1	0.545894	-0.262892
140951	80212	CCDC92	0.859587	-0.0657101
32569	80212	CCDC92	0.513402	-0.289542
140949	80212	CCDC92	0.325931	-0.486874
121891	994	CDC25B	0.721867	-0.141543
121890	994	CDC25B	0.561777	-0.250436
121889	994	CDC25B	0.358157	-0.445927
127309	64105	CENPK	0.796299	-0.0989237
127311	64105	CENPK	0.292989	-0.533149
127310	64105	CENPK	0.0586075	-1.23205
14401	1069	CETN2	2.08672	0.319463
14495	1069	CETN2	0.800218	-0.0967918
14585	1069	CETN2	0.448793	-0.347954
216496	54480	CHPF2	1.25914	0.100073
216497	54480	CHPF2	0.462121	-0.335244
216495	54480	CHPF2	0.425166	-0.371442
140635	57019	CIAPIN1	4.10718	0.613544
140636	57019	CIAPIN1	0.470262	-0.32766
140634	57019	CIAPIN1	0.416096	-0.380807
217280	152100	CMC1	0.978108	-0.00961304
126481	152100	CMC1	0.471578	-0.326447
126480	152100	CMC1	0.365021	-0.437682
20211	4850	CNOT4	0.939838	-0.0269469
20303	4850	CNOT4	0.86561	-0.0626779
144300	4850	CNOT4	0.445658	-0.350998
146825	1301	COL11A1	1.86325	0.270271
146827	1301	COL11A1	0.900925	-0.0453115
146826	1301	COL11A1	0.820533	-0.0859039
146829	1302	COL11A2	1.24492	0.0951428
146828	1302	COL11A2	0.651383	-0.186164
146830	1302	COL11A2	0.0712296	-1.14734
219605	7373	COL14A1	0.758361	-0.120124
219606	7373	COL14A1	0.490263	-0.309571
219604	7373	COL14A1	0.313177	-0.504211
10633	1291	COL6A1	3.2868	0.516773
10539	1291	COL6A1	2.7802	0.444076
10720	1291	COL6A1	0.520981	-0.283178
45533	84701	COX4I2	1.29137	0.11105
34347	84701	COX4I2	0.688511	-0.162089
117697	84701	COX4I2	0.461955	-0.3354
19009	11052	CPSF6	0.527535	-0.277749
136161	11052	CPSF6	0.472893	-0.325237
136162	11052	CPSF6	0.23682	-0.625581
114009	119587	CPXM2	0.675861	-0.170143
114007	119587	CPXM2	0.617462	-0.20939
114008	119587	CPXM2	0.347107	-0.459536
127576	83690	CRISPLD1	0.648008	-0.18842
127575	83690	CRISPLD1	0.551455	-0.25849
127577	83690	CRISPLD1	0.40164	-0.396163
8449	1409	CRYAA	1.00748	0.00323638
8543	1409	CRYAA	0.840492	-0.0754666
8353	1409	CRYAA	0.587795	-0.230774
15991	1412	CRYBA2	0.733787	-0.13443
16174	1412	CRYBA2	0.654887	-0.183833
16086	1412	CRYBA2	0.404666	-0.392903
21473	27254	CSDC2	0.692395	-0.159646
21288	27254	CSDC2	0.635781	-0.196692
21383	27254	CSDC2	0.628752	-0.20152
41806	1434	CSE1L	3.88774	0.589697
41640	1434	CSE1L	0.925146	-0.0337896
41728	1434	CSE1L	0.626602	-0.203008
140346	51496	CTDSPL2	1.1393	0.0566392
140347	51496	CTDSPL2	0.813869	-0.0894455
24337	51496	CTDSPL2	0.321399	-0.492955
106240	1594	CYP27B1	2.97471	0.473445
2378	1594	CYP27B1	0.617012	-0.209707
2466	1594	CYP27B1	0.394141	-0.404348
10596	1642	DDB1	1.37657	0.138798
10769	1642	DDB1	0.800574	-0.0965988
10687	1642	DDB1	0.488381	-0.311241
14800	1662	DDX10	1.58139	0.199038
14612	1662	DDX10	0.363032	-0.440055
14707	1662	DDX10	0.242541	-0.615215
27830	54606	DDX56	1.36684	0.135717
27917	54606	DDX56	0.823641	-0.0842621
27735	54606	DDX56	0.685146	-0.164217
22275	9909	DENND4B	0.293596	-0.53225
30825	79132	DHX58	1.02731	0.0116997
30729	79132	DHX58	0.65572	-0.183282
30915	79132	DHX58	0.329701	-0.48188
3577	10655	DMRT2	0.884191	-0.0534537
3485	10655	DMRT2	0.816316	-0.0881415
110492	10655	DMRT2	0.346251	-0.46061
132345	55211	DPPA4	0.712895	-0.146974
26334	55211	DPPA4	0.572349	-0.242339
132344	55211	DPPA4	0.443536	-0.353071
44786	1837	DTNA	0.542182	-0.265855
44882	1837	DTNA	0.376624	-0.424092
9752	1837	DTNA	0.199352	-0.70038
136108	10969	EBNA1BP2	1.90415	0.2797
136109	10969	EBNA1BP2	1.32221	0.1213
136110	10969	EBNA1BP2	1.2279	0.0891641
218664	493861	EID3	0.381014	-0.419059
218662	493861	EID3	0.341987	-0.465991
218663	493861	EID3	0.293866	-0.531851
329	5610	EIF2AK2	1.40382	0.147312
328	5610	EIF2AK2	0.639012	-0.194491
42855	5610	EIF2AK2	0.227127	-0.643732
23788	51386	EIF3L	0.998471	-0.000664648
134805	51386	EIF3L	0.927077	-0.0328841
134806	51386	EIF3L	0.644266	-0.190935
22433	22875	ENPP4	0.6583	-0.181576
22337	22875	ENPP4	0.493915	-0.306348
22529	22875	ENPP4	0.383975	-0.415697
28031	56943	ENY2	0.313669	-0.503528
148736	56943	ENY2	0.158856	-0.798996
148735	56943	ENY2	0.0604788	-1.2184
134601	26122	EPC2	0.741983	-0.129606
134602	26122	EPC2	0.313252	-0.504107
134603	26122	EPC2	0.266069	-0.575006
132627	55914	ERBB2IP	0.784615	-0.105343
132625	55914	ERBB2IP	0.701229	-0.15414
132626	55914	ERBB2IP	0.246554	-0.608087
284807	57222	ERGIC1	1.33457	0.125342
284806	57222	ERGIC1	0.766038	-0.11575
284805	57222	ERGIC1	0.652976	-0.185103
147444	11336	EXOC3	1.9334	0.286322
147445	11336	EXOC3	0.934721	-0.0293181
147446	11336	EXOC3	0.768286	-0.114477
149331	11340	EXOSC8	0.662636	-0.178725
149332	11340	EXOSC8	0.604493	-0.218609
149333	11340	EXOSC8	0.32165	-0.492617
10994	2140	EYA3	1.54403	0.188656
10902	2140	EYA3	0.903978	-0.0438423
10807	2140	EYA3	0.48709	-0.312391
136486	23017	FAIM2	0.928648	-0.032149
136487	23017	FAIM2	0.615451	-0.210807
136488	23017	FAIM2	0.332714	-0.477929
148309	399665	FAM102A	1.93367	0.286383
216068	399665	FAM102A	1.2013	0.0796498
148311	399665	FAM102A	0.201943	-0.694772
124091	196792	FAM24B	0.998066	-0.000840717
284967	196792	FAM24B	0.870517	-0.0602226
284966	196792	FAM24B	0.424272	-0.372355
129991	128876	FAM83C	1.30332	0.115051
129990	128876	FAM83C	0.785309	-0.104959
129992	128876	FAM83C	0.457131	-0.33996
131020	81610	FAM83D	0.707582	-0.150223
131019	81610	FAM83D	0.331323	-0.479748
131021	81610	FAM83D	0.203975	-0.690424
126026	151354	FAM84A	1.3048	0.115543
37939	151354	FAM84A	0.962769	-0.0164778
37847	151354	FAM84A	0.789817	-0.102473
279293	54751	FBLIM1	1.49638	0.175041
279294	54751	FBLIM1	0.824772	-0.0836661
288613	54751	FBLIM1	0.263146	-0.579804
35485	55294	FBXW7	0.817562	-0.0874793
35393	55294	FBXW7	0.566027	-0.247163
35572	55294	FBXW7	0.297633	-0.526319
258911	115548	FCHO2	0.724896	-0.139724
258912	115548	FCHO2	0.444398	-0.352228
258910	115548	FCHO2	0.41419	-0.382801
2192	2867	FFAR2	1.61026	0.206897
145214	2867	FFAR2	0.996878	-0.00135821
2007	2867	FFAR2	0.127304	-0.895157
264664	221806	FLJ14712	0.703525	-0.15272
264666	221806	FLJ14712	0.641018	-0.19313
264665	221806	FLJ14712	0.1656	-0.780941
223234	400710	FLJ26850	0.52511	-0.279749
223232	400710	FLJ26850	0.471207	-0.326788
223233	400710	FLJ26850	0.375633	-0.425236
126073	129450	FLJ37953	2.54806	0.40621
126071	129450	FLJ37953	0.797831	-0.0980893
126072	129450	FLJ37953	0.585585	-0.23241
144707	2646	GCKR	2.2022	0.342857
144709	2646	GCKR	0.380076	-0.420129
144708	2646	GCKR	0.186293	-0.729804
134664	29997	GLTSCR2	0.625167	-0.204004
134662	29997	GLTSCR2	0.386279	-0.413098
134663	29997	GLTSCR2	0.310793	-0.507528
42099	2859	GPR35	0.990652	-0.0040791
41937	2859	GPR35	0.16388	-0.785473
42024	2859	GPR35	0.162365	-0.789507
118651	3067	HDC	0.799503	-0.0971797
118652	3067	HDC	0.578673	-0.237567
118650	3067	HDC	0.265033	-0.5767
3264	3239	HOXD13	0.386319	-0.413054
3076	3239	HOXD13	0.297727	-0.526182
3172	3239	HOXD13	0.232752	-0.633106
120899	3265	HRAS	2.11268	0.324834
120898	3265	HRAS	1.21747	0.0854577
120760	3265	HRAS	0.544729	-0.263819
284646	3346	HTN1	1.20313	0.0803122
41753	3346	HTN1	0.556883	-0.254236
41669	3346	HTN1	0.480153	-0.318621
1759	3360	HTR4	2.20782	0.343964
1853	3360	HTR4	1.6883	0.227449
144644	3360	HTR4	0.469339	-0.328513
119200	8692	HYAL2	0.416515	-0.380369
119198	8692	HYAL2	0.415425	-0.381507
119199	8692	HYAL2	0.312023	-0.505814
133788	29851	ICOS	1.19486	0.0773168
133787	29851	ICOS	0.541304	-0.266559
133789	29851	ICOS	0.470618	-0.327332
284648	3444	IFNA7	1.39793	0.145487
284649	3444	IFNA7	0.995126	-0.00212209
42381	3444	IFNA7	0.813604	-0.089587
109037	55081	IFT57	1.03082	0.0131812
109036	55081	IFT57	1.01745	0.00751157
112016	55081	IFT57	0.393747	-0.404783
136127	10989	IMMT	0.830086	-0.0808768
136128	10989	IMMT	0.391251	-0.407544
136129	10989	IMMT	0.247262	-0.606842
106308	3615	IMPDH2	0.705403	-0.151563
9126	3615	IMPDH2	0.227537	-0.642948
106309	3615	IMPDH2	0.106308	-0.973436
27972	56623	INPP5E	0.883794	-0.053649
28158	56623	INPP5E	0.715544	-0.145363
28067	56623	INPP5E	0.0310671	-1.5077
1378	64799	IQCH	0.496381	-0.304185
1188	64799	IQCH	0.418613	-0.378187
1283	64799	IQCH	0.303136	-0.518362
41755	3726	JUNB	0.818127	-0.0871793
41672	3726	JUNB	0.800073	-0.0968705
41825	3726	JUNB	0.422764	-0.373902
22179	9909	KIAA0476	0.633638	-0.198159
22083	9909	KIAA0476	0.398274	-0.399819
264694	23052	KIAA0830	1.09587	0.0397609
264696	23052	KIAA0830	0.85286	-0.069122
264695	23052	KIAA0830	0.796824	-0.0986378
140239	23325	KIAA1033	1.52064	0.182027
140240	23325	KIAA1033	0.916258	-0.0379821
140241	23325	KIAA1033	0.0145768	-1.83634
121854	54629	KIAA1164	0.624592	-0.204403
121852	54629	KIAA1164	0.308957	-0.510102
121853	54629	KIAA1164	0.1256	-0.901011
264975	27146	KIAA1276	0.602103	-0.22033
264973	27146	KIAA1276	0.536205	-0.270669
264974	27146	KIAA1276	0.365048	-0.43765
11303	3837	KPNB1	3.3372	0.523382
11125	3837	KPNB1	2.48755	0.395771
11218	3837	KPNB1	1.14411	0.0584688
216591	124751	KRBA2	0.536925	-0.270086
216593	124751	KRBA2	0.456937	-0.340144
216592	124751	KRBA2	0.188848	-0.723887
130059	167691	LCA5	0.785377	-0.104922
130061	167691	LCA5	0.538322	-0.268958
130060	167691	LCA5	0.114471	-0.941303
265498	338667	LOC338667	0.607872	-0.216188
265499	338667	LOC338667	0.317579	-0.498148
265500	338667	LOC338667	0.235632	-0.627765
266120	375295	LOC375295	0.630764	-0.200133
266121	375295	LOC375295	0.411876	-0.385233
266119	375295	LOC375295	0.0611579	-1.21355
266706	388532	LOC388532	4.04325	0.60673
266704	388532	LOC388532	3.60354	0.55673
266705	388532	LOC388532	1.07254	0.0304141
268008	391714	LOC391714	0.498098	-0.302685
268007	391714	LOC391714	0.437387	-0.359134
268006	391714	LOC391714	0.350665	-0.455108
271581	442049	LOC442049	1.3087	0.116839
271580	442049	LOC442049	1.13348	0.0544141
271579	442049	LOC442049	0.450993	-0.345831
280189	64900	LPIN3	0.977666	-0.00980939
280188	64900	LPIN3	0.861536	-0.0647264
280190	64900	LPIN3	0.0658647	-1.18135
136760	23143	LRCH1	0.537179	-0.269881
136759	23143	LRCH1	0.176827	-0.752451
136761	23143	LRCH1	0.117211	-0.931033
1497	79705	LRRK1	1.78519	0.251685
1590	79705	LRRK1	0.667826	-0.175337
1680	79705	LRRK1	0.640968	-0.193164
29260	57819	LSM2	1.61081	0.207044
29175	57819	LSM2	1.35338	0.13142
29084	57819	LSM2	0.469427	-0.328432
19886	25804	LSM4	1.51857	0.181434
45187	25804	LSM4	0.975606	-0.0107254
45282	25804	LSM4	0.569908	-0.244195
19887	23658	LSM5	1.30688	0.116237
133914	23658	LSM5	0.436796	-0.359722
19981	23658	LSM5	0.34498	-0.462206
45263	11157	LSM6	2.04361	0.310399
45168	11157	LSM6	1.34009	0.127135
19056	11157	LSM6	1.12521	0.0512332
41159	286514	MAGEB18	1.89533	0.277685
41249	286514	MAGEB18	0.836105	-0.0777391
128300	286514	MAGEB18	0.331464	-0.479563
322	5603	MAPK13	1.36542	0.135267
323	5603	MAPK13	0.668018	-0.175212
321	5603	MAPK13	0.340913	-0.467357
111626	4144	MAT2A	0.543108	-0.265114
111625	4144	MAT2A	0.409495	-0.387751
111624	4144	MAT2A	0.400197	-0.397726
1902	4158	MC2R	1.68734	0.227204
1812	4158	MC2R	0.335583	-0.4742
1716	4158	MC2R	0.219339	-0.658885
11377	4172	MCM3	1.62905	0.211935
11556	4172	MCM3	0.444639	-0.351993
11470	4172	MCM3	0.442702	-0.353888
17192	4175	MCM6	1.91299	0.281713
17096	4175	MCM6	0.516444	-0.286977
17286	4175	MCM6	0.260172	-0.58474
21558	9656	MDC1	1.39959	0.146
21649	9656	MDC1	0.700714	-0.154459
21738	9656	MDC1	0.503997	-0.297572
27949	56257	MEPCE	1.33752	0.126302
28045	56257	MEPCE	1.05704	0.0240934
28137	56257	MEPCE	0.2039	-0.690584
117956	25840	METTL7A	2.02498	0.306421
119488	25840	METTL7A	0.579098	-0.237248
117955	25840	METTL7A	0.362171	-0.441086
13424	8076	MFAP5	0.795935	-0.0991225
13245	8076	MFAP5	0.284265	-0.546277
13341	8076	MFAP5	0.103469	-0.985192
124072	160140	MGC33948	1.79524	0.254123
264628	219972	MPEG1	0.424523	-0.372099
264630	219972	MPEG1	0.373938	-0.427201
264629	219972	MPEG1	0.134843	-0.870172
136315	11222	MRPL3	1.60053	0.204264
19303	11222	MRPL3	0.684504	-0.164624
19492	11222	MRPL3	0.398333	-0.399754
44734	4494	MT1F	2.24606	0.351421
44682	4494	MT1F	1.41238	0.149952
44710	4494	MT1F	0.290419	-0.536976
36770	56160	NDNL2	1.24126	0.0938617
215977	56160	NDNL2	1.14461	0.0586564
36857	56160	NDNL2	0.472683	-0.32543
131581	85407	NKD1	0.868761	-0.0610998
131583	85407	NKD1	0.846864	-0.0721862
131582	85407	NKD1	0.282697	-0.548679
4318	4829	NMBR	0.793732	-0.100326
4406	4829	NMBR	0.732109	-0.135424
4223	4829	NMBR	0.339133	-0.46963
42098	2832	NPBWR2	2.61729	0.417852
42022	2832	NPBWR2	0.583385	-0.234044
41935	2832	NPBWR2	0.31035	-0.508148
221351	23279	NUP160	1.68434	0.226431
221350	23279	NUP160	0.535586	-0.271171
221352	23279	NUP160	0.476271	-0.322146
17700	10482	NXF1	1.83855	0.264475
17794	10482	NXF1	0.363463	-0.439539
17881	10482	NXF1	0.128394	-0.891454
220985	282770	OR10AG1	0.512252	-0.290516
220984	282770	OR10AG1	0.199948	-0.699083
254439	282770	OR10AG1	0.178052	-0.749454
202573	26696	OR2T1	0.477122	-0.321371
213252	26696	OR2T1	0.464892	-0.332647
235620	26696	OR2T1	0.377984	-0.422526
254462	403253	OR4A47	0.449166	-0.347593
221005	403253	OR4A47	0.342421	-0.46544
254461	403253	OR4A47	0.318625	-0.49672
216682	81442	OR6N2	0.511355	-0.291278
216681	81442	OR6N2	0.457018	-0.340067
216683	81442	OR6N2	0.129316	-0.888347
17514	4999	ORC2L	0.53221	-0.273917
17605	4999	ORC2L	0.250177	-0.601752
17420	4999	ORC2L	0.200517	-0.697848
129945	133060	OTOP1	0.648089	-0.188365
217241	133060	OTOP1	0.320541	-0.494117
129944	133060	OTOP1	0.135609	-0.867711
43661	92106	OXNAD1	1.12464	0.0510134
43732	92106	OXNAD1	0.56693	-0.246471
43802	92106	OXNAD1	0.322318	-0.491716
118587	5091	PC	1.9524	0.29057
118586	5091	PC	0.830162	-0.0808369
118588	5091	PC	0.58249	-0.234711
265	5164	PDK2	0.767401	-0.114978
264	5164	PDK2	0.687454	-0.162756
266	5164	PDK2	0.676575	-0.169684
133175	57162	PELI1	0.878117	-0.0564475
43863	57162	PELI1	0.799844	-0.0969947
133177	57162	PELI1	0.203684	-0.691043
148375	10464	PIBF1	1.89763	0.278212
148373	10464	PIBF1	1.71941	0.23538
17871	10464	PIBF1	0.634045	-0.19788
286	5315	PKM2	1.51154	0.179418
287	5315	PKM2	0.363278	-0.43976
285	5315	PKM2	0.304774	-0.516022
41988	9088	PKMYT1	2.45503	0.390056
41898	9088	PKMYT1	2.34683	0.370482
118297	9088	PKMYT1	0.657626	-0.182021
120988	5375	PMP2	1.75264	0.243694
120987	5375	PMP2	1.04487	0.0190625
120989	5375	PMP2	0.550747	-0.259048
119477	5437	POLR2H	1.46829	0.166813
117921	5437	POLR2H	0.468795	-0.329017
117922	5437	POLR2H	0.306819	-0.513118
4430	5460	POU5F1	2.48346	0.395058
4250	5460	POU5F1	0.99028	-0.00424183
115304	5460	POU5F1	0.843769	-0.0737765
105859	5536	PPP5C	1.7848	0.251589
105857	5536	PPP5C	1.26873	0.10337
105858	5536	PPP5C	1.09997	0.0413803
13862	9055	PRC1	0.902276	-0.0446606
13954	9055	PRC1	0.704901	-0.151872
14043	9055	PRC1	0.279656	-0.553376
14962	9129	PRPF3	0.998593	-0.0006117
15147	9129	PRPF3	0.578072	-0.238018
15057	9129	PRPF3	0.510235	-0.292229
134598	26121	PRPF31	2.69099	0.429911
134600	26121	PRPF31	1.95712	0.291617
134599	26121	PRPF31	0.916534	-0.0378513
19104	11098	PRSS23	4.01083	0.603234
19286	11098	PRSS23	0.473042	-0.3251
19196	11098	PRSS23	0.29704	-0.527185
105050	5690	PSMB2	2.04824	0.311381
105615	5690	PSMB2	0.526161	-0.278881
105614	5690	PSMB2	0.460196	-0.337057
127643	84262	PSMG3	0.961527	-0.0170384
33814	84262	PSMG3	0.65474	-0.183931
127644	84262	PSMG3	0.363506	-0.439488
123699	84722	PSRC1	1.66188	0.2206
123701	84722	PSRC1	0.723797	-0.140383
123700	84722	PSRC1	0.269823	-0.568921
118039	81490	PTDSS2	1.38897	0.142693
118041	81490	PTDSS2	0.550838	-0.258976
118040	81490	PTDSS2	0.281215	-0.550962
120415	9609	RAB36	1.08952	0.0372362
120416	9609	RAB36	0.784115	-0.10562
120417	9609	RAB36	0.171217	-0.766452
121402	5888	RAD51	1.03259	0.0139284
121403	5888	RAD51	0.757083	-0.120856
121401	5888	RAD51	0.415354	-0.381581
27404	55974	RAG1AP1	0.733393	-0.134663
27500	55974	RAG1AP1	0.572037	-0.242576
27593	55974	RAG1AP1	0.55198	-0.258076
142956	5903	RANBP2	1.0396	0.0168668
142955	5903	RANBP2	0.632345	-0.199046
142957	5903	RANBP2	0.578963	-0.237349
120545	5908	RAP1B	0.561824	-0.2504
120543	5908	RAP1B	0.229901	-0.638459
120544	5908	RAP1B	0.185868	-0.730796
127662	84549	RBM13	2.39924	0.380073
127663	84549	RBM13	1.48944	0.173024
127661	84549	RBM13	0.482749	-0.316279
135650	10432	RBM14	1.29287	0.111554
135651	10432	RBM14	0.81948	-0.0864616
135649	10432	RBM14	0.549971	-0.259661
30187	64783	RBM15	1.66131	0.220451
30282	64783	RBM15	1.01193	0.00515078
30374	64783	RBM15	0.557249	-0.253951
20973	9978	RBX1	2.22939	0.348186
46221	9978	RBX1	0.435649	-0.360863
21066	9978	RBX1	0.340329	-0.468101
29055	8434	RECK	7.10677	0.851672
29149	8434	RECK	1.02601	0.0111501
29235	8434	RECK	0.404804	-0.392755
116318	5970	RELA	1.35653	0.132428
143124	5970	RELA	0.549669	-0.259899
109424	5970	RELA	0.191871	-0.716992
30229	64864	RFXDC2	1.43897	0.158053
140737	64864	RFXDC2	0.735632	-0.133339
30322	64864	RFXDC2	0.12675	-0.897053
120212	387	RHOA	0.776676	-0.10976
120213	387	RHOA	0.538452	-0.268853
120211	387	RHOA	0.449936	-0.346849
120363	388	RHOB	0.36421	-0.438648
120361	388	RHOB	0.333902	-0.476381
120362	388	RHOB	0.237099	-0.625071
149655	257160	RNF214	3.58985	0.555076
149656	257160	RNF214	0.711365	-0.147907
149657	257160	RNF214	0.0384929	-1.41462
9190	6170	RPL39	1.51986	0.181802
44780	6170	RPL39	1.33258	0.124694
44876	6170	RPL39	0.857387	-0.0668233
135777	10556	RPP30	1.08163	0.0340793
135775	10556	RPP30	0.381073	-0.418992
135776	10556	RPP30	0.371769	-0.429727
142870	6253	RTN2	0.646716	-0.189286
142869	6253	RTN2	0.483847	-0.315292
142871	6253	RTN2	0.425798	-0.370796
125353	64108	RTP4	3.04656	0.483809
125352	64108	RTP4	0.367115	-0.435198
29862	64108	RTP4	0.241259	-0.617517
16552	6283	S100A12	0.595762	-0.224927
16647	6283	S100A12	0.264996	-0.576761
16738	6283	S100A12	0.15186	-0.818558
135063	51540	SCLY	1.00151	0.00065449
24402	51540	SCLY	0.79019	-0.102268
135062	51540	SCLY	0.701379	-0.154048
104482	6327	SCN2B	0.979333	-0.00906975
7421	6327	SCN2B	0.427182	-0.369387
7236	6327	SCN2B	0.377099	-0.423545
32912	10500	SEMA6C	0.932577	-0.0303154
33101	10500	SEMA6C	0.363065	-0.440016
33008	10500	SEMA6C	0.147268	-0.831892
258437	126669	SHE	1.03208	0.0137153
259206	126669	SHE	0.936587	-0.0284518
258436	126669	SHE	0.410564	-0.38662
3211	6493	SIM2	1.39089	0.143294
3302	6493	SIM2	1.36742	0.1359
3116	6493	SIM2	0.18981	-0.721681
117571	55867	SLC22A11	0.505567	-0.296222
120033	55867	SLC22A11	0.447311	-0.34939
117572	55867	SLC22A11	0.439446	-0.357094
147676	54946	SLC41A3	0.953035	-0.0208913
147678	54946	SLC41A3	0.711836	-0.14762
25585	54946	SLC41A3	0.476829	-0.321637
120058	83959	SLC4A11	0.848576	-0.0713093
117692	83959	SLC4A11	0.369171	-0.432772
120059	83959	SLC4A11	0.0343965	-1.46349
123224	57223	SMEK2	1.28279	0.108157
123222	57223	SMEK2	0.521892	-0.28242
123223	57223	SMEK2	0.1709	-0.767258
20577	23020	SNRNP200	1.4042	0.147428
20662	23020	SNRNP200	0.888372	-0.0514053
20487	23020	SNRNP200	0.756529	-0.121174
44849	6637	SNRPG	0.468104	-0.329658
44939	6637	SNRPG	0.319013	-0.496192
12686	6637	SNRPG	0.191308	-0.718267
44656	57231	SNX14	0.366553	-0.435863
44528	57231	SNX14	0.310257	-0.508278
44595	57231	SNX14	0.238114	-0.623216
241796	64426	SUDS3	1.53555	0.186265
241797	64426	SUDS3	0.78018	-0.107805
241798	64426	SUDS3	0.530422	-0.275378
284838	83849	SYT15	1.582	0.199207
284839	83849	SYT15	1.0737	0.0308824
131166	83849	SYT15	0.0723857	-1.14035
137461	9066	SYT7	1.25541	0.0987841
137463	9066	SYT7	0.719159	-0.143175
137462	9066	SYT7	0.345766	-0.461218
19071	6923	TCEB2	1.11876	0.0487364
45265	6923	TCEB2	0.60644	-0.217212
45170	6923	TCEB2	0.55456	-0.256052
43510	51224	TCEB3B	0.803126	-0.0952163
43601	51224	TCEB3B	0.602521	-0.220028
43419	51224	TCEB3B	0.468026	-0.32973
115370	7008	TEF	1.73793	0.240032
4615	7008	TEF	1.40253	0.146913
115369	7008	TEF	1.04024	0.0171331
30085	64216	TFB2M	0.808981	-0.0920617
29901	64216	TFB2M	0.462362	-0.335018
29995	64216	TFB2M	0.460724	-0.336559
132611	55901	THSD1	0.856724	-0.0671591
132613	55901	THSD1	0.677616	-0.169016
132612	55901	THSD1	0.36556	-0.437041
45341	54958	TMEM160	1.29239	0.111394
45433	54958	TMEM160	1.12385	0.0507082
25507	54958	TMEM160	0.879841	-0.055596
34847	84951	TNS4	1.93815	0.287387
141157	84951	TNS4	1.26811	0.103156
35028	84951	TNS4	0.376339	-0.424421
128773	114034	TOE1	0.937229	-0.0281541
128775	114034	TOE1	0.748073	-0.126056
128774	114034	TOE1	0.708166	-0.149865
103904	7174	TPP2	0.932536	-0.0303346
103906	7174	TPP2	0.529426	-0.276195
103905	7174	TPP2	0.40383	-0.393801
109340	7186	TRAF2	0.786135	-0.104503
139854	7186	TRAF2	0.682977	-0.165594
109339	7186	TRAF2	0.578024	-0.238054
143087	6399	TRAPPC2	0.584284	-0.233376
143089	6399	TRAPPC2	0.444517	-0.352112
143088	6399	TRAPPC2	0.282786	-0.548542
133431	60487	TRMT11	0.550065	-0.259586
215685	60487	TRMT11	0.482253	-0.316726
133432	60487	TRMT11	0.315351	-0.501206
253799	84630	TTBK1	0.59197	-0.2277
253798	84630	TTBK1	0.551341	-0.25858
253800	84630	TTBK1	0.383797	-0.415899
21737	9654	TTLL4	1.30478	0.115536
21557	9654	TTLL4	0.917194	-0.0375386
21648	9654	TTLL4	0.845078	-0.0731031
105256	84196	USP48	1.86082	0.269705
43639	84196	USP48	1.08095	0.033806
105255	84196	USP48	0.318241	-0.497244
144405	5212	VIT	1.35491	0.13191
144406	5212	VIT	0.796525	-0.0988007
144404	5212	VIT	0.554265	-0.256282
132487	55339	WDR33	1.09023	0.0375179
132488	55339	WDR33	0.792038	-0.101254
132486	55339	WDR33	0.603604	-0.219248
140967	80349	WDR61	1.12382	0.0506983
32439	80349	WDR61	0.664183	-0.177712
32531	80349	WDR61	0.568671	-0.245139
141092	84305	WIBG	0.686516	-0.163349
34133	84305	WIBG	0.398635	-0.399424
34037	84305	WIBG	0.319397	-0.495669
122177	7483	WNT9A	0.736706	-0.132706
217197	7483	WNT9A	0.696116	-0.157319
13026	7483	WNT9A	0.369988	-0.431813
44219	9589	WTAP	0.423672	-0.37297
44314	9589	WTAP	0.295918	-0.528829
44404	9589	WTAP	0.186641	-0.728992
121645	22803	XRN2	0.890619	-0.0503079
121647	22803	XRN2	0.622107	-0.206135
121646	22803	XRN2	0.469867	-0.328025
3156	7704	ZBTB16	1.1134	0.046651
3339	7704	ZBTB16	0.916814	-0.0377188
3249	7704	ZBTB16	0.591156	-0.228298
241583	23091	ZC3H13	0.857387	-0.0668231
241582	23091	ZC3H13	0.506102	-0.295762
241581	23091	ZC3H13	0.431352	-0.365168
132930	56829	ZC3HAV1	1.46354	0.165405
132931	56829	ZC3HAV1	1.45433	0.162663
132929	56829	ZC3HAV1	0.445355	-0.351294
3866	7572	ZNF24	1.78251	0.251031
3682	7572	ZNF24	1.2866	0.109443
3775	7572	ZNF24	0.28724	-0.541755
5916	57336	ZNF287	1.09234	0.0383589
6098	57336	ZNF287	0.569008	-0.244882
6010	57336	ZNF287	0.36386	-0.439065
4554	7596	ZNF45	0.998895	-0.000480357
4740	7596	ZNF45	0.923485	-0.0345703
4649	7596	ZNF45	0.488496	-0.311139
