# Supplementary material for: A genome-wide siRNA screen identifies a druggable host pathway essential for the Ebola virus life cycle
Source: Genome Med. 2018 Aug 7;10:58. doi: 10.1186/s13073-018-0570-1 (PMC6090742; doi:10.1186/s13073-018-0570-1)
Supplement: Supplementary file 6 — Results of secondary assay, excel file format. (XLSX 18 kb) [file 13073_2018_570_MOESM6_ESM.xlsx]

## Sheet: Tabelle1
Results of secondary assay
				log reporter activity normalized to negative control (aneg #2)
				FF (replication and transcription)		UltraGlo (cell viability)
Reagent ID	Intended Target Gene ID	Intended Target Gene Symbol	Reagent Sequence	mean	standard dev.	mean	standart dev.	Remarks
killer	unknown - see remarks	unknown - see remarks	unknown - see remarks	-3.01232	0.215803	-2.19263	0.075316	commercial positive siRNA control: Qiagen AllStars Hs Cell Death Control siRNA
-	-	-	-	-2.67782	0.0778334	0.141522	0.0420048	mock infection, no siRNA
s15473	7919	DDX39B	CAGUACUACGUGAAACUGAtt	-2.21411	0.361745	-0.331819	0.0320735
s224811	790	CAD	CGAUAUCAAGUGCACCAAAtt	-2.00605	0.365874	-0.0419171	0.0203405
s20532	10482	NXF1	CGAACGAUUUCCCAAGUUAtt	-1.90827	1.12963	-1.28274	0.114487
anti-EBOV	-	EBOV-L	UUUAUAUACAGCUUCGUACtt	-1.71013	0.306258	-0.106653	0.0467261	siRNA directed against EBOV L
17881	10482	NXF1	GGCUGUCAACUAUAAGAUUtt	-1.63728	0.618993	-1.3028	0.0785012
s12382	6253	RTN2	GAUCCGAGCUAAAAUCCCAtt	-1.41274	0.743909	-0.174135	0.0232322
3866	7572	ZNF24	GGUCUUAAUGCCUAAAUUUtt	-1.34031	1.01415	-0.218997	0.0194864
s2321	790	CAD	CCCAGACAAAUUACCUAUAtt	-1.18482	0.435143	0.0101633	0.0523422
117891	790	CAD	GCUAGCUGAGAAAAACUUUtt	-0.970039	0.198838	-0.12667	0.0181128
115370	7008	TEF	GCUUCAUUAUACCAUGGCCtt	-0.76836	0.56023	-0.196999	0.0424421
s53804	403253	OR4A47	GCUCAUUGUAGUGACCGUAtt	-0.70817	0.664732	-0.113156	0.0324894
s226982	6253	RTN2	UGGUUUGACUCUUCUCAUUtt	-0.633581	1.25867	0.0178959	0.00959042
1694	23476	BRD4	GGAAGUGGAAGAGAAUAAAtt	-0.605062	0.745116	-0.22577	0.0383579
19104	11098	PRSS23	GGCCAAGCAAUAUCUGUCUtt	-0.564677	0.804824	-0.225651	0.0272653
s28983	54443	ANLN	GAAAUCCGCUUGCCUCUAAtt	-0.520403	0.936853	-0.12163	0.0246801
s18431	9589	WTAP	AGACUAAAGACAAACUGGAtt	-0.484886	0.384799	-0.197992	0.0152573
s7418	3615	IMPDH2	CCACAACUGUACACCUGAAtt	-0.452558	0.176674	-0.216177	0.0816683
s37067	80212	CCDC92	GGACUUCUAAAAGCAGUGAtt	-0.417379	0.226708	-0.18175	0.0168523
s35058	64864	RFX7	GCAAUGGAGUGACUAAUCUtt	-0.342589	0.184199	-0.507275	0.111166
s32916	57223	SMEK2	GCAACUCUUUUUGAGGUAAtt	-0.281809	0.215356	0.0132275	0.0397746
s13977	7008	TEF	GCACAGAAUCUUCCCUGGAtt	-0.275654	0.421605	-0.317101	0.0675603
15019	7919	DDX39B	GGGCUCCUAUGUCUCCAUCtt	-0.256573	0.298064	-0.174323	0.081917
s9631	4850	CNOT4	GAGUCACAGUCGUUAUUCUtt	-0.206811	0.459242	-0.0351625	0.0574642
s31770	55914	ERBB2IP	GAAGAGCGAUUAGUUCUAAtt	-0.15124	0.215042	-0.0351302	0.0218861
s18572	9654	TTLL4	CGUGGUCAGUUUGAACGAAtt	-0.145198	0.449787	-0.171183	0.0268447
44404	9589	WTAP	GAGUCUGAAGAAAAACUAAtt	-0.144913	0.269952	-0.311601	0.0242942
s18432	9589	WTAP	AGAUCUUAACUCUAAUGAUtt	-0.136165	0.278925	-0.275964	0.0272293
s20705	10556	RPP30	GCAUAACUGUAACAGAGAAtt	-0.111809	0.574211	-0.174792	0.0318317
s1848	563	AZGP1	CCAAGAUGGUCGUUACUCUtt	-0.0499181	0.319898	-0.19613	0.0420972
aneg #2	unknown - see remarks	unknown - see remarks	unknown - see remarks	0	0	0	0	commercial negative siRNA control: Ambion SilencerSelect Negative Control #2
s3549	1412	CRYBA2	CCUCGUUGAUGACUACCCAtt	0.00402732	0.481043	-0.173231	0.0339672
s151	11098	PRSS23	CAACUACCCUUUCUCAACAtt	0.0600894	0.539785	-0.229199	0.00599453
s31769	55914	ERBB2IP	GGAUUUGGGAAGUAACGAAtt	0.0788104	0.529818	0.0880399	0.0162423
s23012	23091	ZC3H13	CCUUAGAUGUGAUAGAUGUtt	0.14232	0.319695	0.0102129	0.00886855
s12868	6493	SIM2	GCAUCGUGAGUGUCAAUUAtt	0.147542	0.398782	0.137795	0.0363827
s224626	64783	RBM15	GGGUUCAACUGGAGGCAAAtt	0.157117	0.349657	0.129378	0.0150166
s32917	57223	SMEK2	GGAACUCGGUAUAAUCUGUtt	0.185278	0.13457	0.128234	0.014085
148736	56943	ENY2	GCCUUUAAGAUUGAAUUAGtt	0.198031	0.247293	-0.338253	0.0610787
s53138	399665	FAM102A	GCCCACUAUUCUCAGCUCAtt	0.262358	0.454059	-0.0702912	0.0376127
s13978	7008	TEF	GGACAAGACGCAAGAAGAAtt	0.271489	0.231396	-0.528918	0.0295506
s23010	23091	ZC3H13	GGAAAGAGGAGGAUCGUAAtt	0.276356	0.21946	-0.032262	0.034192
15110	7919	DDX39B	GGUUGCUGUUUUUUUUGGUtt	0.312978	0.538013	-0.0051019	0.0447877
s12869	6493	SIM2	GAGAUCAAGCUGUACAGUAtt	0.323033	0.436554	0.0973615	0.0265882
1512	23476	BRD4	GGAAUGUAUCCAGGACUUCtt	0.34918	0.537289	-0.137775	0.0227305
s20704	10556	RPP30	CCAUCUCACUGCAAUGUUUtt	0.351129	0.440162	0.0184669	0.0247248
s15058	7572	ZNF24	GAAACAACAUAUAUGUGAUtt	0.35619	0.275067	0.00622457	0.0150219
s223131	10556	RPP30	GAAUUAUCUCUACAGUGAAtt	0.368435	0.257402	0.0635363	0.0390345
s9632	4850	CNOT4	GGUACAACAAAAUACUGCAtt	0.423692	0.285076	0.0804115	0.0348841
132931	56829	ZC3HAV1	CCAUCUGUGUAAGGGUUGUtt	0.427135	0.389712	0.0930435	0.0122033
s34936	64783	RBM15	GCACCAUAGACUACCGAAAtt	0.432268	0.0574331	0.125608	0.0318873
s15057	7572	ZNF24	CGUAUAGUCAAAGCUCAAAtt	0.461889	0.479026	0.0188367	0.0389082
s7416	3615	IMPDH2	GGAUCCGGCUAAAGAAAUAtt	0.567364	0.539284	0.141158	0.0172812
s11186	5610	EIF2AK2	GGAACUUUGCGAUACAUGAtt	0.623368	0.121747	0.105723	0.0364235
s150	11098	PRSS23	GCAAUUUGGUGUAUCGCUUtt	0.639291	0.24022	0.0702366	0.0206587
21737	9654	TTLL4	GGAUGUUGUUGUCAAAACUtt	0.648567	0.0885023	-0.019008	0.0171396
s28984	54443	ANLN	GGAACUCAAUAACGAAAUAtt	0.656003	0.233791	0.117004	0.0283601
s11187	5610	EIF2AK2	GGUGAAGGUAGAUCAAAGAtt	0.668228	0.150972	0.118874	0.0420228
s35057	64864	RFX7	CCCUCUAUCCAGUAUCUAAtt	0.688285	0.433121	-0.039911	0.0435939
s32447	56943	ENY2	GUAAAGAGGUAAUUAAAGAtt	0.705296	0.229913	0.127919	0.0342423
148735	56943	ENY2	GCAUGCCAGCCUUUAAGAUtt	0.710285	0.380368	-0.00215472	0.00549561
s3551	1412	CRYBA2	GGAUGUGGGUUCCCUCAAAtt	0.731317	0.293544	0.0949985	0.0254951
s35059	64864	RFX7	GUAGUCCUGUGAAACCGAUtt	0.762966	0.100398	-0.0416504	0.0127878
s53139	399665	FAM102A	GCAGCUGACGUGUAAGGGUtt	0.764627	0.267064	0.161242	0.03887
s35072	64900	LPIN3	GGGCAUCACCAGUCUCUAUtt	0.791248	0.313631	0.0624762	0.0401174
s536	545	ATR	UUGUAGAAAUGGAUACUGAtt	0.797884	0.147315	-0.131998	0.0357546
131166	83849	SYT15	GGCAUUGUCAGUGUGUUUGtt	0.798342	0.282227	-0.0918866	0.0068317
106309	3615	IMPDH2	GGACAAAGGGUCAAUCCACtt	0.809499	0.165675	-0.228806	0.0568576
83	545	ATR	GGCAAGAACUCUUACUUUGtt	0.815181	0.120741	0.0868297	0.0163454
s37066	80212	CCDC92	GCACUGCACAGAUUUAACAtt	0.817368	0.230988	0.0905271	0.0401448
s38208	83849	SYT15	GUGUCUCUGAUGAACCACAtt	0.818253	0.143254	0.0620917	0.0418312
s23011	23091	ZC3H13	GGUUAUAGCAGCAAUUAUAtt	0.821342	0.094542	0.0858531	0.0388145
s32273	56829	ZC3HAV1	GGUGGAUGAUCAUGACUCAtt	0.870839	0.328401	0.0253841	0.0199039
s34937	64783	RBM15	GACUAGUACUUACGGCUUUtt	0.927304	0.131819	0.129659	0.0448781
s23903	23476	BRD4	UGAGCACAAUCAAGUCUAAtt	0.946434	0.129281	-0.105384	0.010335
123223	57223	SMEK2	GGUAAAGACCCAUCAGUGGtt	0.951644	0.282595	0.0766444	0.00907441
s1849	563	AZGP1	GAGCAUUCUGGAAAUAUUAtt	0.97827	0.404999	0.0257214	0.0276164
-	-	-	-	1.04315	0.158993	0.153309	0.035018	no siRNA control
280190	64900	LPIN3	GGUGAUCGAGAAGAAACCAtt	1.0575	0.273792	0.105452	0.00736919
s32274	56829	ZC3HAV1	GAGUAGCACUUGUUAACGAtt	1.10416	0.255796	0.0907514	0.0130406
s18573	9654	TTLL4	CUCCCGGACUUGUUCAACAtt	1.14015	0.21165	0.00433514	0.0208646
s534	545	ATR	GAGCCGAUUUUUAAGUCAAtt	1.17954	0.114043	0.118429	0.0587186
s53805	403253	OR4A47	GUAUUUCAACUUAGCAUUAtt	1.34202	0.116391	0.140206	0.0328244
